# Supplementary material for: Dissecting the genetic basis of agronomic traits by multi-trait GWAS and genetic networks in maize (Zea mays L.)
Source: aBIOTECH. 2025 Aug 14;6(4):707–25. doi: 10.1007/s42994-025-00241-4 (PMC12647461; doi:10.1007/s42994-025-00241-4)
Supplement: Supplementary file 2 — Supplementary file2 (XLSX 343 KB) [file 42994_2025_241_MOESM2_ESM.xlsx]

## Sheet: Table S1
Table S1 Phenotypic characterization of the 18 agronomic traits evaluated in this study.
Abbreviation	Traits	Description	Group	Units
PH	Plant height	The height from the surface of the plant to the apex of the male ear.	Plant architecture traits	cm
EH	Ear height	The height from the surface of the plant to the base of the first ear.	Plant architecture traits	cm
TMAL	Tassel main axis length	The distance from the node of the next branch of the male spike to the apex of the main axis.	Plant architecture traits	cm
TBN	Tassel branches number	The number of branches at the base of the main shaft of the male spike capable of producing anthers.	Plant architecture traits	number
SS	Stalk strength	Tension meter tension when the upper 25cm deviates from 30 degrees after 30 days of silking.	Plant architecture traits	N
CC	Cob color	Statistics of axis color after corn ear threshing.	Yield-related traits	color
ELL	Length of ear leaf	Length of leaf from base to tip.	Plant architecture traits	cm
ELW	Width of ear leaf	The width at the widest point in the middle of the blade.	Plant architecture traits	cm
LNAE	Leaf number above ear	The number of leaves on the ear of maize was calculated from the first leaf on the ear.	Plant architecture traits	number
LA	Leaf angle	The Angle between the first leaf of an ear of corn and the stalk.	Plant architecture traits	degree
EL	Ear length	The length of the ear.	Yield-related traits	cm
KT	Kernel type	The shape of the seed after ripening.	Yield-related traits	shape
CD	Cob diameter	The central diameter of fruit shaft was measured after panicle threshing.	Yield-related traits	cm
ED	Ear Diameter	The diameter was measured in the middle of the ear.	Yield-related traits	cm
RNPE	Row number per ear	The number of rows per ear.	Yield-related traits	number
KNPR	Kernel number per row	The number of kernels per row.	Yield-related traits	number
DTS	Days to silking	Plant male spike powder half the date.	Floweing-time traits	days
DTA	Days to anthesis	Days to flowering.	Floweing-time traits	days

## Sheet: Table S2
Table S2 Gene Ontology analysis of candidate genes associated with 18 agronomic traits in maize.
GO_acc	Term_type	Term	queryitem	querytotal	bgitem	bgtotal	pvalue	FDR	entries
GO:0015791	P	polyol transport	6	709	35	39324	8e-05	0.11	//Zm00001d002864//Zm00001d021942//Zm00001d021943//Zm00001d024572//Zm00001d048774//Zm00001d048776
GO:0015795	P	sorbitol transport	5	709	21	39324	8.3e-05	0.11	//Zm00001d021942//Zm00001d021943//Zm00001d002864//Zm00001d048774//Zm00001d048776
GO:0015750	P	pentose transport	5	709	21	39324	8.3e-05	0.11	//Zm00001d021942//Zm00001d021943//Zm00001d002864//Zm00001d048774//Zm00001d048776
GO:0015752	P	D-ribose transport	5	709	21	39324	8.3e-05	0.11	//Zm00001d021942//Zm00001d021943//Zm00001d002864//Zm00001d048774//Zm00001d048776
GO:0015753	P	D-xylose transport	5	709	21	39324	8.3e-05	0.11	//Zm00001d021942//Zm00001d021943//Zm00001d002864//Zm00001d048774//Zm00001d048776
GO:0015797	P	mannitol transport	5	709	21	39324	8.3e-05	0.11	//Zm00001d021942//Zm00001d021943//Zm00001d002864//Zm00001d048774//Zm00001d048776
GO:0015757	P	galactose transport	5	709	23	39324	0.00012	0.14	//Zm00001d021942//Zm00001d021943//Zm00001d002864//Zm00001d048774//Zm00001d048776
GO:0015793	P	glycerol transport	5	709	26	39324	0.0002	0.2	//Zm00001d021942//Zm00001d021943//Zm00001d002864//Zm00001d048774//Zm00001d048776
GO:0015798	P	myo-inositol transport	5	709	27	39324	0.00023	0.21	//Zm00001d021942//Zm00001d021943//Zm00001d002864//Zm00001d048774//Zm00001d048776
GO:0044699	P	single-organism process	558	709	28803	39324	0.00052	0.41	//Zm00001d039132//Zm00001d051543//Zm00001d039131//Zm00001d038409//Zm00001d015277//Zm00001d022191//Zm00001d015275//Zm00001d053863//Zm00001d015272//Zm00001d051798//Zm00001d051794//Zm00001d051795//Zm00001d051796//Zm00001d038555//Zm00001d038554//Zm00001d021890//Zm00001d021891//Zm00001d026206//Zm00001d050185//Zm00001d027722//Zm00001d027723//Zm00001d039043//Zm00001d033571//Zm00001d033572//Zm00001d03357…
GO:0009416	P	response to light stimulus	61	709	2186	39324	0.00068	0.45	//Zm00001d023306//Zm00001d053861//Zm00001d038209//Zm00001d021318//Zm00001d011956//Zm00001d014093//Zm00001d031470//Zm00001d012102//Zm00001d039566//Zm00001d039131//Zm00001d039293//Zm00001d042461//Zm00001d053446//Zm00001d026594//Zm00001d046506//Zm00001d028782//Zm00001d007892//Zm00001d007894//Zm00001d018445//Zm00001d017887//Zm00001d043365//Zm00001d051795//Zm00001d045482//Zm00001d019215//Zm00001d02928…
GO:0007051	P	spindle organization	8	709	99	39324	0.00065	0.45	//Zm00001d026595//Zm00001d040382//Zm00001d011928//Zm00001d026103//Zm00001d053829//Zm00001d029719//Zm00001d050202//Zm00001d021636
GO:0043412	P	macromolecule modification	229	709	10581	39324	0.00093	0.51	//Zm00001d011938//Zm00001d033916//Zm00001d049334//Zm00001d029286//Zm00001d038892//Zm00001d031471//Zm00001d038551//Zm00001d051543//Zm00001d011159//Zm00001d038409//Zm00001d012850//Zm00001d029478//Zm00001d047967//Zm00001d029477//Zm00001d046506//Zm00001d034364//Zm00001d018228//Zm00001d014968//Zm00001d019214//Zm00001d034943//Zm00001d034944//Zm00001d051796//Zm00001d006588//Zm00001d028870//Zm00001d02163…
GO:0015850	P	organic hydroxy compound transport	6	709	60	39324	0.0011	0.51	//Zm00001d002864//Zm00001d021942//Zm00001d021943//Zm00001d024572//Zm00001d048774//Zm00001d048776
GO:1901700	P	response to oxygen-containing compound	115	709	4781	39324	0.00097	0.51	//Zm00001d038650//Zm00001d031470//Zm00001d041480//Zm00001d053401//Zm00001d021334//Zm00001d022191//Zm00001d046506//Zm00001d011352//Zm00001d027723//Zm00001d018445//Zm00001d047705//Zm00001d039284//Zm00001d014967//Zm00001d034944//Zm00001d034945//Zm00001d006588//Zm00001d018632//Zm00001d018633//Zm00001d012494//Zm00001d038649//Zm00001d039634//Zm00001d050185//Zm00001d039283//Zm00001d047582//Zm00001d04758…
GO:0010324	P	membrane invagination	16	709	357	39324	0.0011	0.51	//Zm00001d006922//Zm00001d011956//Zm00001d026595//Zm00001d040382//Zm00001d012754//Zm00001d045483//Zm00001d034796//Zm00001d049884//Zm00001d028840//Zm00001d042461//Zm00001d040381//Zm00001d021636//Zm00001d011928//Zm00001d052416//Zm00001d007767//Zm00001d053829
GO:0051225	P	spindle assembly	7	709	83	39324	0.0011	0.51	//Zm00001d026595//Zm00001d040382//Zm00001d011928//Zm00001d026103//Zm00001d053829//Zm00001d029719//Zm00001d050202
GO:0009314	P	response to radiation	63	709	2302	39324	0.00089	0.51	//Zm00001d023306//Zm00001d053861//Zm00001d038209//Zm00001d021318//Zm00001d011956//Zm00001d014093//Zm00001d031470//Zm00001d012102//Zm00001d039566//Zm00001d039131//Zm00001d039293//Zm00001d042461//Zm00001d053446//Zm00001d026594//Zm00001d046506//Zm00001d028782//Zm00001d007892//Zm00001d007894//Zm00001d018445//Zm00001d017887//Zm00001d043365//Zm00001d051795//Zm00001d045482//Zm00001d019215//Zm00001d02928…
GO:0048229	P	gametophyte development	32	709	990	39324	0.0016	0.55	//Zm00001d023306//Zm00001d043907//Zm00001d013500//Zm00001d002789//Zm00001d029478//Zm00001d015234//Zm00001d018371//Zm00001d015276//Zm00001d045501//Zm00001d006922//Zm00001d007877//Zm00001d037759//Zm00001d011940//Zm00001d002631//Zm00001d042779//Zm00001d040381//Zm00001d044940//Zm00001d029151//Zm00001d042997//Zm00001d021653//Zm00001d017503//Zm00001d018227//Zm00001d049408//Zm00001d045102//Zm00001d00197…
GO:0006464	P	cellular protein modification process	194	709	8892	39324	0.0019	0.55	//Zm00001d011938//Zm00001d014967//Zm00001d049334//Zm00001d029286//Zm00001d038892//Zm00001d038551//Zm00001d038409//Zm00001d033786//Zm00001d029478//Zm00001d047967//Zm00001d029477//Zm00001d046506//Zm00001d034364//Zm00001d018228//Zm00001d014968//Zm00001d019214//Zm00001d034943//Zm00001d034944//Zm00001d051796//Zm00001d006588//Zm00001d028870//Zm00001d021636//Zm00001d044396//Zm00001d018635//Zm00001d04767…
GO:0044767	P	single-organism developmental process	272	709	12990	39324	0.0018	0.55	//Zm00001d022401//Zm00001d007889//Zm00001d011930//Zm00001d037198//Zm00001d031470//Zm00001d038553//Zm00001d038552//Zm00001d018235//Zm00001d028481//Zm00001d047966//Zm00001d015277//Zm00001d015276//Zm00001d046506//Zm00001d037682//Zm00001d011352//Zm00001d032520//Zm00001d028073//Zm00001d014968//Zm00001d018333//Zm00001d049648//Zm00001d014967//Zm00001d051794//Zm00001d051795//Zm00001d051796//Zm00001d03479…
GO:0006793	P	phosphorus metabolic process	192	709	8755	39324	0.0016	0.55	//Zm00001d011938//Zm00001d014967//Zm00001d049334//Zm00001d029286//Zm00001d038551//Zm00001d041480//Zm00001d038409//Zm00001d047965//Zm00001d029478//Zm00001d046506//Zm00001d037682//Zm00001d018228//Zm00001d014968//Zm00001d018333//Zm00001d019214//Zm00001d028040//Zm00001d034943//Zm00001d051794//Zm00001d047583//Zm00001d006588//Zm00001d033149//Zm00001d006587//Zm00001d018633//Zm00001d018635//Zm00001d01192…
GO:0044707	P	single-multicellular organism process	268	709	12777	39324	0.0018	0.55	//Zm00001d022401//Zm00001d053123//Zm00001d037198//Zm00001d031470//Zm00001d038553//Zm00001d038552//Zm00001d018235//Zm00001d028481//Zm00001d047966//Zm00001d015277//Zm00001d015276//Zm00001d046506//Zm00001d037682//Zm00001d011352//Zm00001d032520//Zm00001d028073//Zm00001d014968//Zm00001d018333//Zm00001d018332//Zm00001d014967//Zm00001d051794//Zm00001d051795//Zm00001d034796//Zm00001d031589//Zm00001d05367…
GO:0009628	P	response to abiotic stimulus	132	709	5674	39324	0.0014	0.55	//Zm00001d038650//Zm00001d012101//Zm00001d031470//Zm00001d012102//Zm00001d041480//Zm00001d051543//Zm00001d039131//Zm00001d045261//Zm00001d021334//Zm00001d029478//Zm00001d022191//Zm00001d046506//Zm00001d011352//Zm00001d027723//Zm00001d018445//Zm00001d014967//Zm00001d051795//Zm00001d039043//Zm00001d006588//Zm00001d006587//Zm00001d018633//Zm00001d044396//Zm00001d042585//Zm00001d035689//Zm00001d02189…
GO:0009805	P	coumarin biosynthetic process	7	709	90	39324	0.0017	0.55	//Zm00001d018445//Zm00001d051945//Zm00001d038555//Zm00001d045295//Zm00001d026334//Zm00001d002830//Zm00001d039175
GO:0009804	P	coumarin metabolic process	7	709	90	39324	0.0017	0.55	//Zm00001d018445//Zm00001d051945//Zm00001d038555//Zm00001d045295//Zm00001d026334//Zm00001d002830//Zm00001d039175
GO:0032501	P	multicellular organismal process	339	709	16632	39324	0.0019	0.55	//Zm00001d014967//Zm00001d038650//Zm00001d053123//Zm00001d038892//Zm00001d037198//Zm00001d031470//Zm00001d038553//Zm00001d034212//Zm00001d030834//Zm00001d018235//Zm00001d051544//Zm00001d047966//Zm00001d015277//Zm00001d022191//Zm00001d046506//Zm00001d037682//Zm00001d015272//Zm00001d011352//Zm00001d032520//Zm00001d028073//Zm00001d014968//Zm00001d018333//Zm00001d018332//Zm00001d029207//Zm00001d04570…
GO:0036211	P	protein modification process	194	709	8892	39324	0.0019	0.55	//Zm00001d011938//Zm00001d014967//Zm00001d049334//Zm00001d029286//Zm00001d038892//Zm00001d038551//Zm00001d038409//Zm00001d033786//Zm00001d029478//Zm00001d047967//Zm00001d029477//Zm00001d046506//Zm00001d034364//Zm00001d018228//Zm00001d014968//Zm00001d019214//Zm00001d034943//Zm00001d034944//Zm00001d051796//Zm00001d006588//Zm00001d028870//Zm00001d021636//Zm00001d044396//Zm00001d018635//Zm00001d04767…
GO:0006796	P	phosphate-containing compound metabolic process	190	709	8692	39324	0.002	0.55	//Zm00001d011938//Zm00001d014967//Zm00001d049334//Zm00001d029286//Zm00001d038551//Zm00001d041480//Zm00001d038409//Zm00001d047965//Zm00001d029478//Zm00001d046506//Zm00001d037682//Zm00001d018228//Zm00001d014968//Zm00001d018333//Zm00001d019214//Zm00001d028040//Zm00001d034943//Zm00001d051794//Zm00001d047583//Zm00001d006588//Zm00001d033149//Zm00001d006587//Zm00001d018633//Zm00001d018635//Zm00001d01192…
GO:0032506	P	cytokinetic process	15	709	348	39324	0.0023	0.62	//Zm00001d006922//Zm00001d011956//Zm00001d026595//Zm00001d040382//Zm00001d045483//Zm00001d034796//Zm00001d049884//Zm00001d028840//Zm00001d042461//Zm00001d040381//Zm00001d021636//Zm00001d011928//Zm00001d052416//Zm00001d007767//Zm00001d053829
GO:0019953	P	sexual reproduction	20	709	537	39324	0.0025	0.66	//Zm00001d023306//Zm00001d020277//Zm00001d013500//Zm00001d006360//Zm00001d043907//Zm00001d020280//Zm00001d045583//Zm00001d046761//Zm00001d012754//Zm00001d020279//Zm00001d004586//Zm00001d035065//Zm00001d002789//Zm00001d028771//Zm00001d007877//Zm00001d042997//Zm00001d049408//Zm00001d011927//Zm00001d015276//Zm00001d014826
GO:0019538	P	protein metabolic process	285	709	13852	39324	0.0036	0.72	//Zm00001d011938//Zm00001d014967//Zm00001d049334//Zm00001d038650//Zm00001d007889//Zm00001d029286//Zm00001d038892//Zm00001d031471//Zm00001d038551//Zm00001d009234//Zm00001d051543//Zm00001d011159//Zm00001d038409//Zm00001d012850//Zm00001d029478//Zm00001d047967//Zm00001d029477//Zm00001d046506//Zm00001d011352//Zm00001d018111//Zm00001d028072//Zm00001d014968//Zm00001d049649//Zm00001d047705//Zm00001d04386…
GO:0006887	P	exocytosis	10	709	189	39324	0.0031	0.72	//Zm00001d036476//Zm00001d043365//Zm00001d033303//Zm00001d007767//Zm00001d034365//Zm00001d047964//Zm00001d042461//Zm00001d015277//Zm00001d007902//Zm00001d018194
GO:0046474	P	glycerophospholipid biosynthetic process	14	709	328	39324	0.0034	0.72	//Zm00001d011927//Zm00001d042872//Zm00001d014968//Zm00001d047501//Zm00001d028180//Zm00001d008557//Zm00001d039455//Zm00001d036429//Zm00001d005808//Zm00001d015234//Zm00001d027722//Zm00001d026629//Zm00001d028040//Zm00001d006588
GO:0044711	P	single-organism biosynthetic process	143	709	6412	39324	0.0041	0.72	//Zm00001d038555//Zm00001d007055//Zm00001d039131//Zm00001d045261//Zm00001d026629//Zm00001d011352//Zm00001d051798//Zm00001d014968//Zm00001d018445//Zm00001d047582//Zm00001d034944//Zm00001d013268//Zm00001d006588//Zm00001d033149//Zm00001d006587//Zm00001d018633//Zm00001d042585//Zm00001d042584//Zm00001d008559//Zm00001d047501//Zm00001d038649//Zm00001d008557//Zm00001d042996//Zm00001d039634//Zm00001d01192…
GO:0010256	P	endomembrane system organization	18	709	480	39324	0.0038	0.72	//Zm00001d007767//Zm00001d007057//Zm00001d038650//Zm00001d007038//Zm00001d001978//Zm00001d032794//Zm00001d043301//Zm00001d012634//Zm00001d039293//Zm00001d016152//Zm00001d029478//Zm00001d002830//Zm00001d016166//Zm00001d018370//Zm00001d036431//Zm00001d039043//Zm00001d032795//Zm00001d012851
GO:0035428	P	hexose transmembrane transport	5	709	55	39324	0.0042	0.72	//Zm00001d021942//Zm00001d021943//Zm00001d002864//Zm00001d048774//Zm00001d048776
GO:0048856	P	anatomical structure development	286	709	13917	39324	0.0038	0.72	//Zm00001d022401//Zm00001d007889//Zm00001d037198//Zm00001d031470//Zm00001d038553//Zm00001d038552//Zm00001d018235//Zm00001d051544//Zm00001d047966//Zm00001d015277//Zm00001d015276//Zm00001d046506//Zm00001d037682//Zm00001d011352//Zm00001d032520//Zm00001d028073//Zm00001d014968//Zm00001d018333//Zm00001d049648//Zm00001d014967//Zm00001d051794//Zm00001d051795//Zm00001d051796//Zm00001d034796//Zm00001d03158…
GO:0044702	P	single organism reproductive process	98	709	4163	39324	0.0044	0.72	//Zm00001d031470//Zm00001d038553//Zm00001d039132//Zm00001d028481//Zm00001d029478//Zm00001d015277//Zm00001d015276//Zm00001d046506//Zm00001d014968//Zm00001d018445//Zm00001d051795//Zm00001d034796//Zm00001d021636//Zm00001d007877//Zm00001d011927//Zm00001d042997//Zm00001d018227//Zm00001d036296//Zm00001d051945//Zm00001d033304//Zm00001d017994//Zm00001d042111//Zm00001d017755//Zm00001d011956//Zm00001d02367…
GO:0009789	P	positive regulation of abscisic acid-activated signaling pathway	5	709	54	39324	0.0039	0.72	//Zm00001d014093//Zm00001d043516//Zm00001d046506//Zm00001d011352//Zm00001d045482
GO:0071229	P	cellular response to acid chemical	41	709	1455	39324	0.0042	0.72	//Zm00001d020711//Zm00001d031470//Zm00001d017964//Zm00001d040004//Zm00001d053401//Zm00001d028481//Zm00001d028974//Zm00001d046506//Zm00001d011352//Zm00001d039856//Zm00001d007894//Zm00001d034365//Zm00001d014093//Zm00001d034944//Zm00001d053862//Zm00001d045482//Zm00001d047705//Zm00001d022179//Zm00001d035907//Zm00001d036431//Zm00001d020409//Zm00001d012505//Zm00001d042779//Zm00001d022002//Zm00001d04494…
GO:0045017	P	glycerolipid biosynthetic process	15	709	366	39324	0.0036	0.72	//Zm00001d011927//Zm00001d042872//Zm00001d014968//Zm00001d047501//Zm00001d028180//Zm00001d008557//Zm00001d039455//Zm00001d036429//Zm00001d022179//Zm00001d005808//Zm00001d015234//Zm00001d027722//Zm00001d026629//Zm00001d028040//Zm00001d006588
GO:0061024	P	membrane organization	50	709	1841	39324	0.0034	0.72	//Zm00001d011956//Zm00001d038892//Zm00001d042461//Zm00001d017964//Zm00001d049884//Zm00001d039131//Zm00001d015234//Zm00001d022536//Zm00001d015272//Zm00001d026595//Zm00001d021972//Zm00001d026594//Zm00001d053829//Zm00001d034944//Zm00001d053861//Zm00001d045483//Zm00001d034796//Zm00001d034365//Zm00001d031760//Zm00001d006588//Zm00001d021636//Zm00001d036431//Zm00001d007767//Zm00001d011927//Zm00001d01250…
GO:0051246	P	regulation of protein metabolic process	44	709	1583	39324	0.0039	0.72	//Zm00001d045584//Zm00001d049334//Zm00001d011956//Zm00001d039565//Zm00001d017964//Zm00001d011159//Zm00001d040356//Zm00001d034797//Zm00001d046506//Zm00001d028782//Zm00001d007893//Zm00001d011078//Zm00001d053861//Zm00001d003759//Zm00001d045482//Zm00001d047705//Zm00001d006588//Zm00001d033149//Zm00001d020983//Zm00001d012505//Zm00001d028837//Zm00001d040381//Zm00001d022003//Zm00001d031211//Zm00001d02972…
GO:0044267	P	cellular protein metabolic process	258	709	12390	39324	0.0034	0.72	//Zm00001d011938//Zm00001d014967//Zm00001d049334//Zm00001d038650//Zm00001d029286//Zm00001d038892//Zm00001d031471//Zm00001d038551//Zm00001d009234//Zm00001d051543//Zm00001d011159//Zm00001d038409//Zm00001d012850//Zm00001d029478//Zm00001d047967//Zm00001d029477//Zm00001d046506//Zm00001d011352//Zm00001d034364//Zm00001d028072//Zm00001d014968//Zm00001d049649//Zm00001d019214//Zm00001d034943//Zm00001d03494…
GO:0032502	P	developmental process	332	709	16379	39324	0.0033	0.72	//Zm00001d038650//Zm00001d007889//Zm00001d011930//Zm00001d037198//Zm00001d031470//Zm00001d038553//Zm00001d034212//Zm00001d018235//Zm00001d051544//Zm00001d047966//Zm00001d015277//Zm00001d022191//Zm00001d015275//Zm00001d046506//Zm00001d037682//Zm00001d011352//Zm00001d032520//Zm00001d028073//Zm00001d028072//Zm00001d014968//Zm00001d018333//Zm00001d049648//Zm00001d014967//Zm00001d051794//Zm00001d05179…
GO:0001101	P	response to acid chemical	75	709	3035	39324	0.0041	0.72	//Zm00001d020711//Zm00001d014093//Zm00001d012101//Zm00001d031470//Zm00001d013504//Zm00001d017964//Zm00001d034945//Zm00001d041480//Zm00001d040004//Zm00001d053401//Zm00001d021334//Zm00001d039017//Zm00001d022191//Zm00001d031290//Zm00001d039856//Zm00001d038252//Zm00001d011352//Zm00001d027723//Zm00001d007894//Zm00001d034365//Zm00001d047582//Zm00001d014967//Zm00001d034944//Zm00001d051795//Zm00001d05386…
GO:0032268	P	regulation of cellular protein metabolic process	42	709	1503	39324	0.0044	0.72	//Zm00001d045584//Zm00001d049334//Zm00001d011956//Zm00001d039565//Zm00001d017964//Zm00001d011159//Zm00001d040356//Zm00001d034797//Zm00001d046506//Zm00001d028782//Zm00001d007893//Zm00001d011078//Zm00001d053861//Zm00001d003759//Zm00001d045482//Zm00001d047705//Zm00001d006588//Zm00001d033149//Zm00001d020983//Zm00001d012505//Zm00001d028837//Zm00001d040381//Zm00001d022003//Zm00001d031211//Zm00001d02972…
GO:1901421	P	positive regulation of response to alcohol	5	709	55	39324	0.0042	0.72	//Zm00001d014093//Zm00001d043516//Zm00001d046506//Zm00001d011352//Zm00001d045482
GO:0048584	P	positive regulation of response to stimulus	18	709	489	39324	0.0045	0.73	//Zm00001d012505//Zm00001d042111//Zm00001d031211//Zm00001d029721//Zm00001d001978//Zm00001d014093//Zm00001d039565//Zm00001d046506//Zm00001d006922//Zm00001d034718//Zm00001d013423//Zm00001d040357//Zm00001d043516//Zm00001d028775//Zm00001d021635//Zm00001d045482//Zm00001d011352//Zm00001d034944
GO:1901701	P	cellular response to oxygen-containing compound	53	709	2014	39324	0.0048	0.75	//Zm00001d020711//Zm00001d038650//Zm00001d031470//Zm00001d017964//Zm00001d040004//Zm00001d053401//Zm00001d039293//Zm00001d028481//Zm00001d028974//Zm00001d046506//Zm00001d011352//Zm00001d039856//Zm00001d007894//Zm00001d034365//Zm00001d003198//Zm00001d014093//Zm00001d034944//Zm00001d053862//Zm00001d045482//Zm00001d047705//Zm00001d022179//Zm00001d006588//Zm00001d028769//Zm00001d035907//Zm00001d04772…
GO:0009100	P	glycoprotein metabolic process	20	709	571	39324	0.0049	0.75	//Zm00001d020277//Zm00001d033573//Zm00001d028974//Zm00001d038892//Zm00001d028185//Zm00001d038649//Zm00001d012755//Zm00001d028838//Zm00001d020279//Zm00001d012851//Zm00001d029818//Zm00001d028771//Zm00001d032795//Zm00001d051847//Zm00001d028769//Zm00001d034759//Zm00001d047721//Zm00001d020280//Zm00001d041511//Zm00001d032794
GO:0007276	P	gamete generation	13	709	307	39324	0.005	0.76	//Zm00001d023306//Zm00001d043907//Zm00001d045583//Zm00001d046761//Zm00001d042997//Zm00001d013500//Zm00001d035065//Zm00001d002789//Zm00001d028771//Zm00001d007877//Zm00001d049408//Zm00001d011927//Zm00001d015276
GO:2000280	P	regulation of root development	6	709	84	39324	0.0054	0.8	//Zm00001d022002//Zm00001d043517//Zm00001d006922//Zm00001d050185//Zm00001d028769//Zm00001d047721
GO:0010647	P	positive regulation of cell communication	11	709	240	39324	0.0055	0.8	//Zm00001d031211//Zm00001d029721//Zm00001d001978//Zm00001d014093//Zm00001d039565//Zm00001d046506//Zm00001d013423//Zm00001d043516//Zm00001d034718//Zm00001d045482//Zm00001d011352
GO:0002237	P	response to molecule of bacterial origin	9	709	178	39324	0.0064	0.89	//Zm00001d020277//Zm00001d020280//Zm00001d043365//Zm00001d042833//Zm00001d043516//Zm00001d028770//Zm00001d013423//Zm00001d020279//Zm00001d039283
GO:0010152	P	pollen maturation	5	709	61	39324	0.0063	0.89	//Zm00001d031289//Zm00001d042779//Zm00001d021653//Zm00001d042833//Zm00001d044940
GO:0016311	P	dephosphorylation	32	709	1092	39324	0.0064	0.89	//Zm00001d046958//Zm00001d017964//Zm00001d031657//Zm00001d026506//Zm00001d052227//Zm00001d040356//Zm00001d033786//Zm00001d018371//Zm00001d002047//Zm00001d034943//Zm00001d046506//Zm00001d047705//Zm00001d028762//Zm00001d006588//Zm00001d006587//Zm00001d018635//Zm00001d031705//Zm00001d012505//Zm00001d022003//Zm00001d031210//Zm00001d045482//Zm00001d017502//Zm00001d029208//Zm00001d045102//Zm00001d03669…
GO:0015758	P	glucose transport	5	709	62	39324	0.0067	0.9	//Zm00001d021942//Zm00001d021943//Zm00001d002864//Zm00001d048774//Zm00001d048776
GO:0031399	P	regulation of protein modification process	25	709	795	39324	0.0067	0.9	//Zm00001d049334//Zm00001d039565//Zm00001d017964//Zm00001d013423//Zm00001d040356//Zm00001d046506//Zm00001d003759//Zm00001d045482//Zm00001d047705//Zm00001d006588//Zm00001d006587//Zm00001d012505//Zm00001d028837//Zm00001d040381//Zm00001d022003//Zm00001d031211//Zm00001d029721//Zm00001d038649//Zm00001d007058//Zm00001d039042//Zm00001d036698//Zm00001d001978//Zm00001d019246//Zm00001d006922//Zm00001d002988
GO:0035304	P	regulation of protein dephosphorylation	10	709	214	39324	0.007	0.9	//Zm00001d012505//Zm00001d036698//Zm00001d022003//Zm00001d017964//Zm00001d046506//Zm00001d047705//Zm00001d040356//Zm00001d006588//Zm00001d006587//Zm00001d045482
GO:0022414	P	reproductive process	112	709	4935	39324	0.007	0.9	//Zm00001d031470//Zm00001d038553//Zm00001d039132//Zm00001d028481//Zm00001d029478//Zm00001d015277//Zm00001d015276//Zm00001d046506//Zm00001d034364//Zm00001d014968//Zm00001d018445//Zm00001d019214//Zm00001d051795//Zm00001d034796//Zm00001d021636//Zm00001d007877//Zm00001d011927//Zm00001d042997//Zm00001d018227//Zm00001d036296//Zm00001d039283//Zm00001d051945//Zm00001d033304//Zm00001d017994//Zm00001d04211…
GO:0018298	P	protein-chromophore linkage	5	709	63	39324	0.0072	0.91	//Zm00001d006587//Zm00001d005811//Zm00001d044396//Zm00001d015612//Zm00001d047501
GO:0007275	P	multicellular organism development	256	709	12465	39324	0.0074	0.93	//Zm00001d022401//Zm00001d053123//Zm00001d037198//Zm00001d031470//Zm00001d038553//Zm00001d038552//Zm00001d018235//Zm00001d028481//Zm00001d047966//Zm00001d015277//Zm00001d015276//Zm00001d046506//Zm00001d037682//Zm00001d011352//Zm00001d032520//Zm00001d028073//Zm00001d014968//Zm00001d018333//Zm00001d049648//Zm00001d014967//Zm00001d051794//Zm00001d051795//Zm00001d034796//Zm00001d031589//Zm00001d05367…
GO:0008645	P	hexose transport	5	709	64	39324	0.0076	0.93	//Zm00001d021942//Zm00001d021943//Zm00001d002864//Zm00001d048774//Zm00001d048776
GO:0000911	P	cytokinesis by cell plate formation	13	709	324	39324	0.0076	0.93	//Zm00001d006922//Zm00001d011956//Zm00001d026595//Zm00001d040382//Zm00001d034796//Zm00001d049884//Zm00001d028840//Zm00001d040381//Zm00001d021636//Zm00001d011928//Zm00001d052416//Zm00001d007767//Zm00001d053829
GO:0005975	P	carbohydrate metabolic process	96	709	4161	39324	0.0082	0.98	//Zm00001d038650//Zm00001d046595//Zm00001d038892//Zm00001d039131//Zm00001d045261//Zm00001d045482//Zm00001d011352//Zm00001d014968//Zm00001d039284//Zm00001d051794//Zm00001d039043//Zm00001d033149//Zm00001d018632//Zm00001d018633//Zm00001d032781//Zm00001d035689//Zm00001d017699//Zm00001d047501//Zm00001d038649//Zm00001d021653//Zm00001d047582//Zm00001d047583//Zm00001d033572//Zm00001d033573//Zm00001d03170…
GO:0022622	P	root system development	35	709	1370	39324	0.028	1	//Zm00001d034761//Zm00001d016840//Zm00001d039293//Zm00001d033786//Zm00001d045295//Zm00001d015277//Zm00001d045482//Zm00001d038252//Zm00001d018333//Zm00001d017887//Zm00001d046506//Zm00001d038251//Zm00001d041926//Zm00001d020403//Zm00001d028769//Zm00001d047721//Zm00001d036090//Zm00001d002631//Zm00001d022002//Zm00001d031211//Zm00001d029151//Zm00001d043517//Zm00001d050185//Zm00001d009233//Zm00001d03479…
GO:0051169	P	nuclear transport	11	709	492	39324	0.28	1	//Zm00001d022536//Zm00001d017303//Zm00001d001977//Zm00001d051944//Zm00001d033857//Zm00001d002789//Zm00001d018112//Zm00001d052952//Zm00001d017887//Zm00001d006361//Zm00001d047965
GO:0046434	P	organophosphate catabolic process	11	709	801	39324	0.85	1	//Zm00001d021972//Zm00001d021891//Zm00001d012846//Zm00001d053861//Zm00001d045483//Zm00001d041480//Zm00001d048672//Zm00001d047965//Zm00001d013254//Zm00001d027723//Zm00001d047583
GO:0051049	P	regulation of transport	11	709	663	39324	0.65	1	//Zm00001d022536//Zm00001d011060//Zm00001d053401//Zm00001d029946//Zm00001d023450//Zm00001d022179//Zm00001d053446//Zm00001d006553//Zm00001d006587//Zm00001d052416//Zm00001d038252
GO:0009166	P	nucleotide catabolic process	11	709	730	39324	0.76	1	//Zm00001d021972//Zm00001d021891//Zm00001d012846//Zm00001d053861//Zm00001d045483//Zm00001d041480//Zm00001d048672//Zm00001d047965//Zm00001d013254//Zm00001d027723//Zm00001d047583
GO:0009167	P	purine ribonucleoside monophosphate metabolic process	14	709	1072	39324	0.92	1	//Zm00001d021972//Zm00001d036431//Zm00001d041480//Zm00001d051794//Zm00001d045483//Zm00001d047583//Zm00001d028773//Zm00001d048672//Zm00001d024333//Zm00001d013254//Zm00001d018370//Zm00001d027723//Zm00001d039043//Zm00001d007038
GO:0009164	P	nucleoside catabolic process	11	709	659	39324	0.64	1	//Zm00001d021972//Zm00001d021891//Zm00001d012846//Zm00001d053861//Zm00001d045483//Zm00001d041480//Zm00001d048672//Zm00001d047965//Zm00001d013254//Zm00001d027723//Zm00001d047583
GO:0009165	P	nucleotide biosynthetic process	16	709	830	39324	0.43	1	//Zm00001d035984//Zm00001d042874//Zm00001d012503//Zm00001d002334//Zm00001d028036//Zm00001d034278//Zm00001d011929//Zm00001d017966//Zm00001d012846//Zm00001d025412//Zm00001d024670//Zm00001d047722//Zm00001d038251//Zm00001d012848//Zm00001d028782//Zm00001d015612
GO:0044281	P	small molecule metabolic process	168	709	8585	39324	0.13	1	//Zm00001d011930//Zm00001d031471//Zm00001d007055//Zm00001d043301//Zm00001d041480//Zm00001d053401//Zm00001d021335//Zm00001d021334//Zm00001d022191//Zm00001d046506//Zm00001d036431//Zm00001d011352//Zm00001d018445//Zm00001d045583//Zm00001d051794//Zm00001d051796//Zm00001d047583//Zm00001d006588//Zm00001d033149//Zm00001d006587//Zm00001d053672//Zm00001d038555//Zm00001d042584//Zm00001d047501//Zm00001d02189…
GO:0044282	P	small molecule catabolic process	34	709	1542	39324	0.14	1	//Zm00001d029416//Zm00001d024393//Zm00001d048788//Zm00001d013423//Zm00001d021335//Zm00001d012615//Zm00001d018370//Zm00001d046506//Zm00001d043301//Zm00001d007892//Zm00001d014093//Zm00001d053861//Zm00001d045483//Zm00001d045482//Zm00001d053107//Zm00001d028762//Zm00001d018632//Zm00001d036431//Zm00001d028834//Zm00001d022536//Zm00001d012881//Zm00001d012883//Zm00001d006839//Zm00001d021653//Zm00001d02086…
GO:0009693	P	ethylene biosynthetic process	5	709	224	39324	0.38	1	//Zm00001d028769//Zm00001d017992//Zm00001d047721//Zm00001d053401//Zm00001d013423
GO:0098771	P	inorganic ion homeostasis	9	709	460	39324	0.45	1	//Zm00001d024572//Zm00001d022002//Zm00001d011955//Zm00001d028180//Zm00001d023372//Zm00001d016152//Zm00001d018491//Zm00001d037634//Zm00001d053716
GO:0051656	P	establishment of organelle localization	6	709	289	39324	0.42	1	//Zm00001d036698//Zm00001d022003//Zm00001d028036//Zm00001d053861//Zm00001d039131//Zm00001d006588
GO:0009698	P	phenylpropanoid metabolic process	18	709	761	39324	0.15	1	//Zm00001d016119//Zm00001d002830//Zm00001d026594//Zm00001d018445//Zm00001d051945//Zm00001d014093//Zm00001d038555//Zm00001d028599//Zm00001d020957//Zm00001d031926//Zm00001d028770//Zm00001d033786//Zm00001d045295//Zm00001d026334//Zm00001d045101//Zm00001d039175//Zm00001d047583//Zm00001d053715
GO:0009699	P	phenylpropanoid biosynthetic process	14	709	456	39324	0.042	1	//Zm00001d016119//Zm00001d018445//Zm00001d051945//Zm00001d038555//Zm00001d014093//Zm00001d020957//Zm00001d031926//Zm00001d002830//Zm00001d026334//Zm00001d045101//Zm00001d039175//Zm00001d047583//Zm00001d045295//Zm00001d053715
GO:0006306	P	DNA methylation	7	709	266	39324	0.21	1	//Zm00001d011956//Zm00001d045583//Zm00001d012755//Zm00001d049884//Zm00001d036296//Zm00001d040381//Zm00001d021636
GO:0006305	P	DNA alkylation	7	709	266	39324	0.21	1	//Zm00001d011956//Zm00001d045583//Zm00001d012755//Zm00001d049884//Zm00001d036296//Zm00001d040381//Zm00001d021636
GO:0009644	P	response to high light intensity	12	709	375	39324	0.045	1	//Zm00001d023306//Zm00001d012102//Zm00001d022002//Zm00001d028180//Zm00001d022538//Zm00001d043365//Zm00001d039566//Zm00001d042461//Zm00001d017887//Zm00001d053446//Zm00001d006587//Zm00001d047582
GO:0000003	P	reproduction	117	709	5342	39324	0.016	1	//Zm00001d031470//Zm00001d038553//Zm00001d039132//Zm00001d028481//Zm00001d029478//Zm00001d015277//Zm00001d015276//Zm00001d046506//Zm00001d034364//Zm00001d014968//Zm00001d018445//Zm00001d019214//Zm00001d051795//Zm00001d034796//Zm00001d021636//Zm00001d018636//Zm00001d007877//Zm00001d011927//Zm00001d042997//Zm00001d018227//Zm00001d036296//Zm00001d039283//Zm00001d051945//Zm00001d017755//Zm00001d01799…
GO:0043207	P	response to external biotic stimulus	67	709	2998	39324	0.044	1	//Zm00001d033917//Zm00001d011956//Zm00001d024393//Zm00001d038535//Zm00001d017964//Zm00001d040004//Zm00001d053401//Zm00001d021335//Zm00001d040357//Zm00001d038251//Zm00001d022536//Zm00001d042462//Zm00001d018194//Zm00001d034278//Zm00001d018332//Zm00001d043365//Zm00001d034944//Zm00001d017591//Zm00001d053862//Zm00001d034365//Zm00001d013268//Zm00001d022179//Zm00001d042833//Zm00001d006588//Zm00001d04192…
GO:0065002	P	intracellular protein transmembrane transport	11	709	383	39324	0.094	1	//Zm00001d022536//Zm00001d047965//Zm00001d006839//Zm00001d006588//Zm00001d045483//Zm00001d002789//Zm00001d006840//Zm00001d052952//Zm00001d006361//Zm00001d053716//Zm00001d012633
GO:0044550	P	secondary metabolite biosynthetic process	21	709	958	39324	0.21	1	//Zm00001d016119//Zm00001d002830//Zm00001d026594//Zm00001d031211//Zm00001d018445//Zm00001d053830//Zm00001d051945//Zm00001d028180//Zm00001d038555//Zm00001d014093//Zm00001d020957//Zm00001d012488//Zm00001d031926//Zm00001d028770//Zm00001d013423//Zm00001d045101//Zm00001d026334//Zm00001d045295//Zm00001d039175//Zm00001d047583//Zm00001d053715
GO:0009135	P	purine nucleoside diphosphate metabolic process	6	709	400	39324	0.73	1	//Zm00001d051794//Zm00001d024333//Zm00001d018370//Zm00001d036431//Zm00001d039043//Zm00001d007038
GO:0051495	P	positive regulation of cytoskeleton organization	8	709	205	39324	0.037	1	//Zm00001d029206//Zm00001d029719//Zm00001d011928//Zm00001d053123//Zm00001d009233//Zm00001d038252//Zm00001d039283//Zm00001d024947
GO:0060249	P	anatomical structure homeostasis	5	709	1047	39324	1	1	//Zm00001d026507//Zm00001d005812//Zm00001d028771//Zm00001d023449//Zm00001d036429
GO:0051493	P	regulation of cytoskeleton organization	8	709	281	39324	0.14	1	//Zm00001d029206//Zm00001d029719//Zm00001d011928//Zm00001d053123//Zm00001d009233//Zm00001d038252//Zm00001d039283//Zm00001d024947
GO:0009642	P	response to light intensity	15	709	500	39324	0.043	1	//Zm00001d023306//Zm00001d007892//Zm00001d022002//Zm00001d028180//Zm00001d022538//Zm00001d043365//Zm00001d012102//Zm00001d051795//Zm00001d039566//Zm00001d042461//Zm00001d017887//Zm00001d053446//Zm00001d006587//Zm00001d047582//Zm00001d021653
GO:0009218	P	pyrimidine ribonucleotide metabolic process	5	709	224	39324	0.38	1	//Zm00001d012846//Zm00001d002334//Zm00001d017966//Zm00001d028782//Zm00001d012503
GO:0016458	P	gene silencing	18	709	720	39324	0.11	1	//Zm00001d011956//Zm00001d029719//Zm00001d049884//Zm00001d005812//Zm00001d012755//Zm00001d017964//Zm00001d013267//Zm00001d036296//Zm00001d028771//Zm00001d028840//Zm00001d052951//Zm00001d039140//Zm00001d033149//Zm00001d023479//Zm00001d021636//Zm00001d040381//Zm00001d020983//Zm00001d037833
GO:0033014	P	tetrapyrrole biosynthetic process	6	709	268	39324	0.36	1	//Zm00001d051798//Zm00001d008559//Zm00001d053861//Zm00001d051795//Zm00001d040356//Zm00001d015234
GO:0030855	P	epithelial cell differentiation	11	709	763	39324	0.81	1	//Zm00001d002631//Zm00001d053123//Zm00001d031211//Zm00001d029151//Zm00001d034761//Zm00001d028770//Zm00001d039293//Zm00001d029719//Zm00001d020403//Zm00001d038251//Zm00001d038252
GO:0033013	P	tetrapyrrole metabolic process	14	709	428	39324	0.027	1	//Zm00001d051798//Zm00001d038650//Zm00001d008559//Zm00001d036700//Zm00001d028180//Zm00001d029417//Zm00001d051795//Zm00001d053861//Zm00001d046399//Zm00001d040356//Zm00001d006588//Zm00001d015234//Zm00001d018632//Zm00001d018633
GO:0009190	P	cyclic nucleotide biosynthetic process	6	709	171	39324	0.096	1	//Zm00001d012848//Zm00001d011929//Zm00001d034278//Zm00001d024670//Zm00001d038251//Zm00001d015612
GO:0006397	P	mRNA processing	11	709	688	39324	0.7	1	//Zm00001d022537//Zm00001d045583//Zm00001d021890//Zm00001d042641//Zm00001d013653//Zm00001d011929//Zm00001d035065//Zm00001d040357//Zm00001d045199//Zm00001d018490//Zm00001d008559
GO:0006281	P	DNA repair	15	709	1840	39324	1	1	//Zm00001d042871//Zm00001d026507//Zm00001d021318//Zm00001d026595//Zm00001d049648//Zm00001d005812//Zm00001d047501//Zm00001d046761//Zm00001d039132//Zm00001d048672//Zm00001d018227//Zm00001d021635//Zm00001d007039//Zm00001d023449//Zm00001d033858
GO:0015849	P	organic acid transport	13	709	388	39324	0.028	1	//Zm00001d002865//Zm00001d022536//Zm00001d021942//Zm00001d021943//Zm00001d038649//Zm00001d013334//Zm00001d018336//Zm00001d028771//Zm00001d026627//Zm00001d023450//Zm00001d020403//Zm00001d048774//Zm00001d048776
GO:0045859	P	regulation of protein kinase activity	10	709	426	39324	0.25	1	//Zm00001d049334//Zm00001d040381//Zm00001d031211//Zm00001d029721//Zm00001d001978//Zm00001d038649//Zm00001d019246//Zm00001d003759//Zm00001d013423//Zm00001d039042
GO:0031109	P	microtubule polymerization or depolymerization	8	709	173	39324	0.016	1	//Zm00001d033573//Zm00001d011928//Zm00001d026103//Zm00001d029946//Zm00001d043516//Zm00001d009233//Zm00001d027722//Zm00001d039283
GO:0050832	P	defense response to fungus	15	709	737	39324	0.36	1	//Zm00001d012505//Zm00001d006256//Zm00001d038650//Zm00001d028180//Zm00001d034944//Zm00001d017591//Zm00001d042833//Zm00001d043516//Zm00001d034365//Zm00001d053401//Zm00001d040357//Zm00001d045295//Zm00001d036431//Zm00001d007902//Zm00001d038628
GO:0002679	P	respiratory burst involved in defense response	6	709	216	39324	0.2	1	//Zm00001d012505//Zm00001d022002//Zm00001d017466//Zm00001d034944//Zm00001d043516//Zm00001d020403
GO:0050776	P	regulation of immune response	15	709	807	39324	0.49	1	//Zm00001d046534//Zm00001d012505//Zm00001d042111//Zm00001d022536//Zm00001d034944//Zm00001d017964//Zm00001d043516//Zm00001d034365//Zm00001d028770//Zm00001d053401//Zm00001d040357//Zm00001d023450//Zm00001d026594//Zm00001d036431//Zm00001d007902
GO:0046488	P	phosphatidylinositol metabolic process	6	709	314	39324	0.5	1	//Zm00001d046958//Zm00001d042872//Zm00001d014968//Zm00001d039455//Zm00001d026629//Zm00001d028040
GO:0006839	P	mitochondrial transport	8	709	266	39324	0.12	1	//Zm00001d028009//Zm00001d024572//Zm00001d006361//Zm00001d038536//Zm00001d013334//Zm00001d002789//Zm00001d024333//Zm00001d047965
GO:1902410	P	mitotic cytokinetic process	13	709	334	39324	0.0096	1	//Zm00001d006922//Zm00001d011956//Zm00001d026595//Zm00001d040382//Zm00001d034796//Zm00001d049884//Zm00001d028840//Zm00001d040381//Zm00001d021636//Zm00001d011928//Zm00001d052416//Zm00001d007767//Zm00001d053829
GO:0046486	P	glycerolipid metabolic process	17	709	581	39324	0.04	1	//Zm00001d011927//Zm00001d046958//Zm00001d042872//Zm00001d014968//Zm00001d047501//Zm00001d028180//Zm00001d008557//Zm00001d039455//Zm00001d036429//Zm00001d022179//Zm00001d040356//Zm00001d005808//Zm00001d015234//Zm00001d027722//Zm00001d026629//Zm00001d028040//Zm00001d006588
GO:0048580	P	regulation of post-embryonic development	20	709	886	39324	0.19	1	//Zm00001d006922//Zm00001d040381//Zm00001d018445//Zm00001d012503//Zm00001d051945//Zm00001d049884//Zm00001d038553//Zm00001d051795//Zm00001d043517//Zm00001d019215//Zm00001d042833//Zm00001d052415//Zm00001d013423//Zm00001d052952//Zm00001d028769//Zm00001d026594//Zm00001d047721//Zm00001d008998//Zm00001d007039//Zm00001d033786
GO:0046483	P	heterocycle metabolic process	303	709	18514	39324	0.99	1	//Zm00001d033916//Zm00001d038650//Zm00001d012101//Zm00001d031471//Zm00001d042717//Zm00001d039132//Zm00001d041480//Zm00001d051543//Zm00001d038208//Zm00001d021335//Zm00001d028481//Zm00001d047966//Zm00001d047967//Zm00001d029477//Zm00001d015275//Zm00001d026629//Zm00001d037683//Zm00001d051798//Zm00001d028072//Zm00001d026594//Zm00001d018445//Zm00001d049648//Zm00001d045705//Zm00001d051794//Zm00001d05179…
GO:0042325	P	regulation of phosphorylation	17	709	567	39324	0.033	1	//Zm00001d006254//Zm00001d049334//Zm00001d040381//Zm00001d031211//Zm00001d011955//Zm00001d007058//Zm00001d038649//Zm00001d029721//Zm00001d019246//Zm00001d003759//Zm00001d045482//Zm00001d018235//Zm00001d013423//Zm00001d001978//Zm00001d039565//Zm00001d046506//Zm00001d039042
GO:0008064	P	regulation of actin polymerization or depolymerization	6	709	224	39324	0.22	1	//Zm00001d029719//Zm00001d053123//Zm00001d009233//Zm00001d038252//Zm00001d029206//Zm00001d024947
GO:0042327	P	positive regulation of phosphorylation	7	709	217	39324	0.1	1	//Zm00001d031211//Zm00001d029721//Zm00001d001978//Zm00001d039565//Zm00001d003759//Zm00001d013423//Zm00001d007058
GO:0009607	P	response to biotic stimulus	70	709	3201	39324	0.058	1	//Zm00001d033917//Zm00001d011956//Zm00001d034944//Zm00001d024393//Zm00001d038535//Zm00001d017964//Zm00001d040004//Zm00001d053401//Zm00001d021335//Zm00001d040357//Zm00001d038251//Zm00001d022536//Zm00001d042462//Zm00001d018194//Zm00001d034278//Zm00001d018332//Zm00001d043365//Zm00001d007056//Zm00001d017591//Zm00001d053862//Zm00001d034365//Zm00001d013268//Zm00001d022179//Zm00001d042833//Zm00001d00658…
GO:0006575	P	cellular modified amino acid metabolic process	10	709	467	39324	0.34	1	//Zm00001d045584//Zm00001d028678//Zm00001d028180//Zm00001d008557//Zm00001d028888//Zm00001d028769//Zm00001d003496//Zm00001d026334//Zm00001d047721//Zm00001d024393
GO:0034285	P	response to disaccharide	10	709	372	39324	0.14	1	//Zm00001d007892//Zm00001d002694//Zm00001d014093//Zm00001d039565//Zm00001d021653//Zm00001d033786//Zm00001d016166//Zm00001d006587//Zm00001d047583//Zm00001d053715
GO:0034284	P	response to monosaccharide	8	709	329	39324	0.25	1	//Zm00001d007892//Zm00001d002694//Zm00001d039565//Zm00001d021653//Zm00001d039293//Zm00001d033786//Zm00001d016166//Zm00001d039284
GO:0009560	P	embryo sac egg cell differentiation	8	709	173	39324	0.016	1	//Zm00001d023306//Zm00001d043907//Zm00001d042997//Zm00001d035065//Zm00001d002789//Zm00001d028771//Zm00001d007877//Zm00001d049408
GO:0009561	P	megagametogenesis	11	709	293	39324	0.021	1	//Zm00001d023306//Zm00001d043907//Zm00001d042997//Zm00001d045501//Zm00001d035065//Zm00001d002789//Zm00001d028771//Zm00001d007877//Zm00001d049408//Zm00001d037759//Zm00001d026580
GO:0010638	P	positive regulation of organelle organization	10	709	310	39324	0.06	1	//Zm00001d028837//Zm00001d029206//Zm00001d053123//Zm00001d011928//Zm00001d006922//Zm00001d029719//Zm00001d009233//Zm00001d038252//Zm00001d039283//Zm00001d024947
GO:0009696	P	salicylic acid metabolic process	7	709	302	39324	0.31	1	//Zm00001d012505//Zm00001d034944//Zm00001d043516//Zm00001d053401//Zm00001d031926//Zm00001d022191//Zm00001d036431
GO:0006275	P	regulation of DNA replication	6	709	198	39324	0.16	1	//Zm00001d011956//Zm00001d049884//Zm00001d006922//Zm00001d028840//Zm00001d040381//Zm00001d021636
GO:0032984	P	macromolecular complex disassembly	5	709	164	39324	0.18	1	//Zm00001d052005//Zm00001d009233//Zm00001d039283//Zm00001d053861//Zm00001d007039
GO:0009697	P	salicylic acid biosynthetic process	6	709	254	39324	0.31	1	//Zm00001d012505//Zm00001d034944//Zm00001d043516//Zm00001d053401//Zm00001d031926//Zm00001d036431
GO:0043331	P	response to dsRNA	6	709	238	39324	0.27	1	//Zm00001d011956//Zm00001d017964//Zm00001d036296//Zm00001d052951//Zm00001d033149//Zm00001d020983
GO:0051788	P	response to misfolded protein	7	709	284	39324	0.26	1	//Zm00001d013505//Zm00001d014093//Zm00001d007058//Zm00001d046506//Zm00001d028771//Zm00001d045482//Zm00001d007038
GO:0051253	P	negative regulation of RNA metabolic process	26	709	1078	39324	0.088	1	//Zm00001d011956//Zm00001d012755//Zm00001d049884//Zm00001d028481//Zm00001d005812//Zm00001d008782//Zm00001d018445//Zm00001d008998//Zm00001d021636//Zm00001d018429//Zm00001d020409//Zm00001d012505//Zm00001d029287//Zm00001d003000//Zm00001d022002//Zm00001d034718//Zm00001d013653//Zm00001d050185//Zm00001d039140//Zm00001d036296//Zm00001d039044//Zm00001d051945//Zm00001d028771//Zm00001d028840//Zm00001d02971…
GO:0019320	P	hexose catabolic process	14	709	584	39324	0.18	1	//Zm00001d028834//Zm00001d036431//Zm00001d022536//Zm00001d007038//Zm00001d053861//Zm00001d018633//Zm00001d046506//Zm00001d049560//Zm00001d024333//Zm00001d018370//Zm00001d018632//Zm00001d045482//Zm00001d047583//Zm00001d021653
GO:0048563	P	post-embryonic organ morphogenesis	8	709	344	39324	0.29	1	//Zm00001d011940//Zm00001d039017//Zm00001d049884//Zm00001d007768//Zm00001d029719//Zm00001d009233//Zm00001d021636//Zm00001d007767
GO:0051252	P	regulation of RNA metabolic process	109	709	6835	39324	0.93	1	//Zm00001d018235//Zm00001d028481//Zm00001d047967//Zm00001d015275//Zm00001d018445//Zm00001d049648//Zm00001d034945//Zm00001d051796//Zm00001d028879//Zm00001d006588//Zm00001d021636//Zm00001d003182//Zm00001d042580//Zm00001d013653//Zm00001d042997//Zm00001d050185//Zm00001d036296//Zm00001d039044//Zm00001d018228//Zm00001d002790//Zm00001d051371//Zm00001d033572//Zm00001d051945//Zm00001d018429//Zm00001d02884…
GO:0006457	P	protein folding	8	709	692	39324	0.93	1	//Zm00001d023306//Zm00001d005812//Zm00001d028183//Zm00001d039566//Zm00001d013335//Zm00001d017887//Zm00001d052001//Zm00001d002988
GO:0009692	P	ethylene metabolic process	5	709	224	39324	0.38	1	//Zm00001d028769//Zm00001d017992//Zm00001d047721//Zm00001d053401//Zm00001d013423
GO:0009890	P	negative regulation of biosynthetic process	35	709	1560	39324	0.11	1	//Zm00001d011956//Zm00001d012755//Zm00001d017964//Zm00001d018235//Zm00001d028481//Zm00001d005812//Zm00001d008782//Zm00001d007893//Zm00001d018445//Zm00001d008998//Zm00001d007769//Zm00001d033149//Zm00001d020983//Zm00001d053716//Zm00001d020409//Zm00001d012505//Zm00001d029287//Zm00001d003000//Zm00001d022002//Zm00001d034718//Zm00001d013653//Zm00001d050185//Zm00001d039140//Zm00001d036296//Zm00001d03904…
GO:0009891	P	positive regulation of biosynthetic process	30	709	1700	39324	0.57	1	//Zm00001d031591//Zm00001d011956//Zm00001d020711//Zm00001d038555//Zm00001d013423//Zm00001d047967//Zm00001d008782//Zm00001d053861//Zm00001d051796//Zm00001d019214//Zm00001d006588//Zm00001d048786//Zm00001d053716//Zm00001d015612//Zm00001d042779//Zm00001d026594//Zm00001d022003//Zm00001d036698//Zm00001d050185//Zm00001d036296//Zm00001d038251//Zm00001d051846//Zm00001d007039//Zm00001d016119//Zm00001d01746…
GO:0048569	P	post-embryonic organ development	26	709	1109	39324	0.11	1	//Zm00001d049884//Zm00001d013423//Zm00001d039017//Zm00001d045295//Zm00001d015277//Zm00001d045482//Zm00001d038251//Zm00001d046506//Zm00001d007768//Zm00001d028769//Zm00001d020983//Zm00001d047721//Zm00001d007767//Zm00001d011940//Zm00001d022537//Zm00001d001896//Zm00001d034796//Zm00001d027722//Zm00001d021636//Zm00001d016119//Zm00001d033246//Zm00001d042833//Zm00001d006922//Zm00001d029719//Zm00001d00923…
GO:0055065	P	metal ion homeostasis	6	709	377	39324	0.67	1	//Zm00001d011955//Zm00001d018491//Zm00001d023372//Zm00001d016152//Zm00001d028180//Zm00001d053716
GO:0009161	P	ribonucleoside monophosphate metabolic process	15	709	1106	39324	0.89	1	//Zm00001d021972//Zm00001d036431//Zm00001d041480//Zm00001d007038//Zm00001d051794//Zm00001d045483//Zm00001d017966//Zm00001d028773//Zm00001d048672//Zm00001d024333//Zm00001d013254//Zm00001d018370//Zm00001d027723//Zm00001d039043//Zm00001d047583
GO:0009887	P	organ morphogenesis	24	709	1158	39324	0.28	1	//Zm00001d049884//Zm00001d040004//Zm00001d039017//Zm00001d022003//Zm00001d017887//Zm00001d002046//Zm00001d007768//Zm00001d021636//Zm00001d007767//Zm00001d011940//Zm00001d028836//Zm00001d008559//Zm00001d031211//Zm00001d009233//Zm00001d036296//Zm00001d045295//Zm00001d029206//Zm00001d036698//Zm00001d017303//Zm00001d033246//Zm00001d047455//Zm00001d029719//Zm00001d023479//Zm00001d042111
GO:0000302	P	response to reactive oxygen species	18	709	765	39324	0.16	1	//Zm00001d023306//Zm00001d012102//Zm00001d038650//Zm00001d042874//Zm00001d022179//Zm00001d017887//Zm00001d028180//Zm00001d022538//Zm00001d043365//Zm00001d051795//Zm00001d039566//Zm00001d042461//Zm00001d013423//Zm00001d039293//Zm00001d016152//Zm00001d003198//Zm00001d028974//Zm00001d047582
GO:0044036	P	cell wall macromolecule metabolic process	19	709	755	39324	0.098	1	//Zm00001d035689//Zm00001d002631//Zm00001d026579//Zm00001d038650//Zm00001d017699//Zm00001d029151//Zm00001d026580//Zm00001d032794//Zm00001d053862//Zm00001d043516//Zm00001d013268//Zm00001d050201//Zm00001d045048//Zm00001d028774//Zm00001d020403//Zm00001d007710//Zm00001d002989//Zm00001d032795//Zm00001d041510
GO:0061647	P	histone H3-K9 modification	8	709	229	39324	0.061	1	//Zm00001d011956//Zm00001d049884//Zm00001d028771//Zm00001d028840//Zm00001d029719//Zm00001d036296//Zm00001d040381//Zm00001d021636
GO:0009886	P	post-embryonic morphogenesis	20	709	879	39324	0.18	1	//Zm00001d011940//Zm00001d036698//Zm00001d040381//Zm00001d029719//Zm00001d031211//Zm00001d006922//Zm00001d042833//Zm00001d009233//Zm00001d033857//Zm00001d049884//Zm00001d007768//Zm00001d039017//Zm00001d023479//Zm00001d015277//Zm00001d045295//Zm00001d021636//Zm00001d042111//Zm00001d007767//Zm00001d024947//Zm00001d022003
GO:0061640	P	cytoskeleton-dependent cytokinesis	13	709	356	39324	0.015	1	//Zm00001d006922//Zm00001d011956//Zm00001d026595//Zm00001d040382//Zm00001d034796//Zm00001d049884//Zm00001d028840//Zm00001d040381//Zm00001d021636//Zm00001d011928//Zm00001d052416//Zm00001d007767//Zm00001d053829
GO:0007292	P	female gamete generation	8	709	193	39324	0.028	1	//Zm00001d023306//Zm00001d043907//Zm00001d042997//Zm00001d035065//Zm00001d002789//Zm00001d028771//Zm00001d007877//Zm00001d049408
GO:0035556	P	intracellular signal transduction	47	709	2402	39324	0.3	1	//Zm00001d031591//Zm00001d039141//Zm00001d011955//Zm00001d042717//Zm00001d039565//Zm00001d017964//Zm00001d013423//Zm00001d045113//Zm00001d033786//Zm00001d026594//Zm00001d045482//Zm00001d028073//Zm00001d018445//Zm00001d014967//Zm00001d034944//Zm00001d017591//Zm00001d046506//Zm00001d019214//Zm00001d024670//Zm00001d036431//Zm00001d018429//Zm00001d012505//Zm00001d022002//Zm00001d031211//Zm00001d02972…
GO:0071900	P	regulation of protein serine/threonine kinase activity	8	709	244	39324	0.081	1	//Zm00001d049334//Zm00001d040381//Zm00001d031211//Zm00001d029721//Zm00001d001978//Zm00001d038649//Zm00001d013423//Zm00001d039042
GO:0050789	P	regulation of biological process	424	709	23410	39324	0.46	1	//Zm00001d038409//Zm00001d051544//Zm00001d022191//Zm00001d015275//Zm00001d015272//Zm00001d051794//Zm00001d051795//Zm00001d051796//Zm00001d038554//Zm00001d021890//Zm00001d026205//Zm00001d026206//Zm00001d050185//Zm00001d027722//Zm00001d039042//Zm00001d033572//Zm00001d001977//Zm00001d051945//Zm00001d021943//Zm00001d017754//Zm00001d051946//Zm00001d019246//Zm00001d028840//Zm00001d028841//Zm00001d03279…
GO:0006304	P	DNA modification	7	709	301	39324	0.31	1	//Zm00001d011956//Zm00001d045583//Zm00001d012755//Zm00001d049884//Zm00001d036296//Zm00001d040381//Zm00001d021636
GO:0015994	P	chlorophyll metabolic process	9	709	323	39324	0.14	1	//Zm00001d038650//Zm00001d036700//Zm00001d028180//Zm00001d053861//Zm00001d040356//Zm00001d006588//Zm00001d015234//Zm00001d018632//Zm00001d018633
GO:0000904	P	cell morphogenesis involved in differentiation	9	709	786	39324	0.94	1	//Zm00001d053123//Zm00001d029416//Zm00001d017755//Zm00001d034365//Zm00001d029719//Zm00001d009233//Zm00001d038252//Zm00001d029206//Zm00001d007902
GO:0051347	P	positive regulation of transferase activity	7	709	253	39324	0.18	1	//Zm00001d028837//Zm00001d031211//Zm00001d029721//Zm00001d001978//Zm00001d003759//Zm00001d013423//Zm00001d002988
GO:0000902	P	cell morphogenesis	27	709	1435	39324	0.44	1	//Zm00001d023306//Zm00001d033917//Zm00001d039283//Zm00001d053123//Zm00001d029416//Zm00001d039293//Zm00001d029478//Zm00001d045482//Zm00001d051847//Zm00001d007894//Zm00001d046506//Zm00001d034365//Zm00001d053831//Zm00001d031211//Zm00001d029288//Zm00001d007889//Zm00001d038252//Zm00001d029206//Zm00001d039284//Zm00001d042872//Zm00001d001978//Zm00001d017755//Zm00001d029719//Zm00001d009233//Zm00001d00790…
GO:0051345	P	positive regulation of hydrolase activity	5	709	304	39324	0.64	1	//Zm00001d026579//Zm00001d033572//Zm00001d017755//Zm00001d032879//Zm00001d034796
GO:0009863	P	salicylic acid mediated signaling pathway	16	709	609	39324	0.093	1	//Zm00001d046534//Zm00001d012505//Zm00001d028974//Zm00001d017303//Zm00001d034365//Zm00001d034944//Zm00001d040004//Zm00001d053862//Zm00001d017964//Zm00001d035907//Zm00001d028770//Zm00001d053401//Zm00001d036431//Zm00001d007902//Zm00001d032795//Zm00001d032794
GO:0009862	P	systemic acquired resistance, salicylic acid mediated signaling pathway	8	709	375	39324	0.37	1	//Zm00001d035907//Zm00001d012505//Zm00001d034944//Zm00001d040004//Zm00001d053862//Zm00001d017964//Zm00001d028770//Zm00001d036431
GO:0006886	P	intracellular protein transport	42	709	2038	39324	0.21	1	//Zm00001d038892//Zm00001d017964//Zm00001d038536//Zm00001d002789//Zm00001d053401//Zm00001d012633//Zm00001d018370//Zm00001d015272//Zm00001d026594//Zm00001d017887//Zm00001d034944//Zm00001d045483//Zm00001d012851//Zm00001d034364//Zm00001d034365//Zm00001d018112//Zm00001d052952//Zm00001d028870//Zm00001d036431//Zm00001d053716//Zm00001d007767//Zm00001d006588//Zm00001d012505//Zm00001d022536//Zm00001d02200…
GO:0009867	P	jasmonic acid mediated signaling pathway	12	709	549	39324	0.29	1	//Zm00001d046534//Zm00001d012505//Zm00001d042111//Zm00001d017303//Zm00001d034944//Zm00001d017964//Zm00001d042833//Zm00001d034365//Zm00001d028481//Zm00001d036431//Zm00001d007902//Zm00001d020409
GO:0042254	P	ribosome biogenesis	25	709	1078	39324	0.13	1	//Zm00001d039568//Zm00001d028140//Zm00001d051543//Zm00001d045501//Zm00001d024571//Zm00001d006361//Zm00001d028035//Zm00001d017887//Zm00001d053861//Zm00001d052952//Zm00001d002789//Zm00001d006587//Zm00001d018634//Zm00001d006588//Zm00001d024917//Zm00001d046583//Zm00001d022003//Zm00001d028183//Zm00001d039456//Zm00001d046399//Zm00001d022180//Zm00001d007877//Zm00001d020983//Zm00001d036698//Zm00001d028676
GO:0034219	P	carbohydrate transmembrane transport	6	709	136	39324	0.041	1	//Zm00001d002864//Zm00001d021942//Zm00001d021943//Zm00001d023673//Zm00001d048774//Zm00001d048776
GO:0000338	P	protein deneddylation	5	709	137	39324	0.11	1	//Zm00001d018112//Zm00001d028771//Zm00001d011956//Zm00001d028782//Zm00001d012503
GO:0035966	P	response to topologically incorrect protein	11	709	644	39324	0.61	1	//Zm00001d036475//Zm00001d007058//Zm00001d017992//Zm00001d014093//Zm00001d038536//Zm00001d045482//Zm00001d028771//Zm00001d043516//Zm00001d046506//Zm00001d013505//Zm00001d007038
GO:0002682	P	regulation of immune system process	16	709	940	39324	0.63	1	//Zm00001d046534//Zm00001d012505//Zm00001d042111//Zm00001d022536//Zm00001d034944//Zm00001d017965//Zm00001d017964//Zm00001d043516//Zm00001d034365//Zm00001d028770//Zm00001d053401//Zm00001d040357//Zm00001d023450//Zm00001d026594//Zm00001d036431//Zm00001d007902
GO:0071840	P	cellular component organization or biogenesis	276	709	15011	39324	0.35	1	//Zm00001d038650//Zm00001d053123//Zm00001d038892//Zm00001d014093//Zm00001d038552//Zm00001d039132//Zm00001d051543//Zm00001d039131//Zm00001d021335//Zm00001d051544//Zm00001d047966//Zm00001d015277//Zm00001d029477//Zm00001d015275//Zm00001d046506//Zm00001d037682//Zm00001d015272//Zm00001d011352//Zm00001d034364//Zm00001d028073//Zm00001d026580//Zm00001d018445//Zm00001d049648//Zm00001d045583//Zm00001d05179…
GO:0032259	P	methylation	34	709	1689	39324	0.28	1	//Zm00001d045448//Zm00001d011956//Zm00001d045583//Zm00001d012755//Zm00001d046583//Zm00001d049884//Zm00001d051543//Zm00001d042462//Zm00001d040357//Zm00001d051934//Zm00001d053447//Zm00001d038699//Zm00001d006361//Zm00001d034717//Zm00001d017887//Zm00001d012503//Zm00001d051796//Zm00001d052952//Zm00001d021636//Zm00001d018634//Zm00001d002631//Zm00001d040381//Zm00001d047500//Zm00001d024571//Zm00001d05312…
GO:0022603	P	regulation of anatomical structure morphogenesis	7	709	298	39324	0.3	1	//Zm00001d023306//Zm00001d029719//Zm00001d001978//Zm00001d017755//Zm00001d050185//Zm00001d007889//Zm00001d039283
GO:0018130	P	heterocycle biosynthetic process	161	709	9470	39324	0.81	1	//Zm00001d038555//Zm00001d018235//Zm00001d021335//Zm00001d028481//Zm00001d047966//Zm00001d047967//Zm00001d015275//Zm00001d026629//Zm00001d037683//Zm00001d051798//Zm00001d018445//Zm00001d049648//Zm00001d051795//Zm00001d051796//Zm00001d028879//Zm00001d006588//Zm00001d021636//Zm00001d018633//Zm00001d047672//Zm00001d035907//Zm00001d008559//Zm00001d038649//Zm00001d013653//Zm00001d042997//Zm00001d01192…
GO:0048316	P	seed development	24	709	1259	39324	0.42	1	//Zm00001d031470//Zm00001d051320//Zm00001d028481//Zm00001d039017//Zm00001d015277//Zm00001d028974//Zm00001d051936//Zm00001d014968//Zm00001d018445//Zm00001d002046//Zm00001d034796//Zm00001d028769//Zm00001d020983//Zm00001d047721//Zm00001d022002//Zm00001d022537//Zm00001d028180//Zm00001d006839//Zm00001d028184//Zm00001d036296//Zm00001d051945//Zm00001d033246//Zm00001d018282//Zm00001d024947
GO:0006629	P	lipid metabolic process	79	709	4009	39324	0.22	1	//Zm00001d045584//Zm00001d042585//Zm00001d046958//Zm00001d013629//Zm00001d007055//Zm00001d029416//Zm00001d001896//Zm00001d017964//Zm00001d051320//Zm00001d002789//Zm00001d021318//Zm00001d040356//Zm00001d012633//Zm00001d015234//Zm00001d026629//Zm00001d043301//Zm00001d011352//Zm00001d034718//Zm00001d034278//Zm00001d051847//Zm00001d007894//Zm00001d018445//Zm00001d033065//Zm00001d039175//Zm00001d05200…
GO:0009308	P	amine metabolic process	22	709	1200	39324	0.5	1	//Zm00001d012101//Zm00001d038555//Zm00001d024393//Zm00001d028888//Zm00001d013423//Zm00001d008999//Zm00001d003198//Zm00001d028769//Zm00001d047721//Zm00001d018428//Zm00001d022399//Zm00001d053107//Zm00001d038649//Zm00001d005808//Zm00001d002830//Zm00001d028678//Zm00001d002694//Zm00001d036429//Zm00001d026334//Zm00001d049408//Zm00001d002989//Zm00001d007424
GO:0009309	P	amine biosynthetic process	7	709	417	39324	0.63	1	//Zm00001d028678//Zm00001d002694//Zm00001d038649//Zm00001d024393//Zm00001d028888//Zm00001d005808//Zm00001d022399
GO:0019318	P	hexose metabolic process	23	709	891	39324	0.06	1	//Zm00001d028825//Zm00001d018370//Zm00001d046506//Zm00001d053861//Zm00001d045482//Zm00001d028762//Zm00001d018632//Zm00001d036431//Zm00001d028834//Zm00001d022536//Zm00001d029151//Zm00001d022538//Zm00001d021653//Zm00001d016402//Zm00001d047582//Zm00001d047583//Zm00001d007038//Zm00001d018633//Zm00001d042874//Zm00001d049560//Zm00001d024333//Zm00001d032795//Zm00001d032794
GO:0051716	P	cellular response to stimulus	199	709	10722	39324	0.33	1	//Zm00001d038650//Zm00001d029286//Zm00001d031470//Zm00001d038553//Zm00001d039132//Zm00001d053401//Zm00001d047964//Zm00001d021334//Zm00001d029478//Zm00001d015276//Zm00001d046506//Zm00001d011352//Zm00001d028073//Zm00001d018333//Zm00001d018332//Zm00001d014967//Zm00001d034944//Zm00001d034796//Zm00001d006588//Zm00001d033149//Zm00001d021635//Zm00001d020983//Zm00001d018635//Zm00001d038554//Zm00001d04750…
GO:0006623	P	protein targeting to vacuole	5	709	228	39324	0.4	1	//Zm00001d038892//Zm00001d018370//Zm00001d034364//Zm00001d039043//Zm00001d024333
GO:0009261	P	ribonucleotide catabolic process	11	709	612	39324	0.55	1	//Zm00001d021972//Zm00001d021891//Zm00001d012846//Zm00001d053861//Zm00001d045483//Zm00001d041480//Zm00001d048672//Zm00001d047965//Zm00001d013254//Zm00001d027723//Zm00001d047583
GO:0009260	P	ribonucleotide biosynthetic process	10	709	610	39324	0.66	1	//Zm00001d012846//Zm00001d012503//Zm00001d002334//Zm00001d028036//Zm00001d011929//Zm00001d017966//Zm00001d024670//Zm00001d038251//Zm00001d028782//Zm00001d015612
GO:0043413	P	macromolecule glycosylation	18	709	539	39324	0.011	1	//Zm00001d020277//Zm00001d033573//Zm00001d028974//Zm00001d038892//Zm00001d028185//Zm00001d038649//Zm00001d012755//Zm00001d028838//Zm00001d020279//Zm00001d012851//Zm00001d029818//Zm00001d028771//Zm00001d028769//Zm00001d034759//Zm00001d047721//Zm00001d020280//Zm00001d032795//Zm00001d032794
GO:0043414	P	macromolecule methylation	26	709	1048	39324	0.069	1	//Zm00001d045448//Zm00001d011956//Zm00001d045583//Zm00001d012755//Zm00001d049884//Zm00001d051543//Zm00001d040357//Zm00001d024571//Zm00001d006361//Zm00001d034717//Zm00001d017887//Zm00001d051796//Zm00001d052952//Zm00001d021636//Zm00001d018634//Zm00001d046583//Zm00001d040381//Zm00001d047500//Zm00001d012503//Zm00001d036296//Zm00001d019195//Zm00001d006922//Zm00001d028771//Zm00001d028840//Zm00001d02971…
GO:0009267	P	cellular response to starvation	16	709	523	39324	0.032	1	//Zm00001d007892//Zm00001d039283//Zm00001d052416//Zm00001d018445//Zm00001d012503//Zm00001d051945//Zm00001d028180//Zm00001d016166//Zm00001d034718//Zm00001d033786//Zm00001d003198//Zm00001d028769//Zm00001d002830//Zm00001d038252//Zm00001d047721//Zm00001d018429
GO:0009266	P	response to temperature stimulus	36	709	1840	39324	0.33	1	//Zm00001d023306//Zm00001d038650//Zm00001d039566//Zm00001d041480//Zm00001d051543//Zm00001d013423//Zm00001d039293//Zm00001d020957//Zm00001d018370//Zm00001d052001//Zm00001d051795//Zm00001d019215//Zm00001d034718//Zm00001d016166//Zm00001d036431//Zm00001d012505//Zm00001d042779//Zm00001d022002//Zm00001d044940//Zm00001d028180//Zm00001d022538//Zm00001d017502//Zm00001d018226//Zm00001d036296//Zm00001d04510…
GO:0044723	P	single-organism carbohydrate metabolic process	73	709	3091	39324	0.013	1	//Zm00001d034703//Zm00001d028824//Zm00001d028825//Zm00001d046595//Zm00001d038892//Zm00001d012755//Zm00001d053861//Zm00001d028834//Zm00001d052227//Zm00001d039131//Zm00001d045261//Zm00001d018370//Zm00001d046506//Zm00001d032794//Zm00001d011352//Zm00001d026580//Zm00001d014968//Zm00001d022179//Zm00001d047582//Zm00001d051794//Zm00001d018633//Zm00001d045482//Zm00001d029818//Zm00001d013268//Zm00001d02876…
GO:0019395	P	fatty acid oxidation	8	709	308	39324	0.2	1	//Zm00001d029416//Zm00001d014093//Zm00001d006839//Zm00001d045483//Zm00001d048788//Zm00001d020860//Zm00001d028771//Zm00001d012633
GO:0035303	P	regulation of dephosphorylation	10	709	221	39324	0.0086	1	//Zm00001d012505//Zm00001d036698//Zm00001d022003//Zm00001d017964//Zm00001d046506//Zm00001d047705//Zm00001d040356//Zm00001d006588//Zm00001d006587//Zm00001d045482
GO:0044724	P	single-organism carbohydrate catabolic process	19	709	909	39324	0.29	1	//Zm00001d028834//Zm00001d036431//Zm00001d022536//Zm00001d031211//Zm00001d007038//Zm00001d053861//Zm00001d051794//Zm00001d018633//Zm00001d047583//Zm00001d045482//Zm00001d049560//Zm00001d028762//Zm00001d024333//Zm00001d018370//Zm00001d018632//Zm00001d046506//Zm00001d039043//Zm00001d021653//Zm00001d045048
GO:0044042	P	glucan metabolic process	23	709	989	39324	0.14	1	//Zm00001d033917//Zm00001d038650//Zm00001d039131//Zm00001d045261//Zm00001d038304//Zm00001d011352//Zm00001d031211//Zm00001d039284//Zm00001d013268//Zm00001d020403//Zm00001d018632//Zm00001d018633//Zm00001d017699//Zm00001d047501//Zm00001d029151//Zm00001d022538//Zm00001d050201//Zm00001d047582//Zm00001d042874//Zm00001d006357//Zm00001d026333//Zm00001d032795//Zm00001d032794
GO:0016071	P	mRNA metabolic process	22	709	1235	39324	0.55	1	//Zm00001d045583//Zm00001d018490//Zm00001d042641//Zm00001d036296//Zm00001d040357//Zm00001d022537//Zm00001d007893//Zm00001d007769//Zm00001d008559//Zm00001d021890//Zm00001d013653//Zm00001d011929//Zm00001d018226//Zm00001d006552//Zm00001d011518//Zm00001d018112//Zm00001d007039//Zm00001d017303//Zm00001d039594//Zm00001d035065//Zm00001d045199//Zm00001d003495
GO:0016072	P	rRNA metabolic process	17	709	735	39324	0.18	1	//Zm00001d039568//Zm00001d046583//Zm00001d006361//Zm00001d022003//Zm00001d024917//Zm00001d028035//Zm00001d017887//Zm00001d028183//Zm00001d036698//Zm00001d053861//Zm00001d002789//Zm00001d052952//Zm00001d022180//Zm00001d006587//Zm00001d039456//Zm00001d018634//Zm00001d006588
GO:0001510	P	RNA methylation	11	709	358	39324	0.066	1	//Zm00001d045448//Zm00001d046583//Zm00001d006361//Zm00001d047500//Zm00001d024571//Zm00001d017887//Zm00001d051543//Zm00001d040357//Zm00001d006924//Zm00001d018634//Zm00001d052952
GO:0048367	P	shoot system development	56	709	2650	39324	0.13	1	//Zm00001d033917//Zm00001d011940//Zm00001d038553//Zm00001d023673//Zm00001d028140//Zm00001d033857//Zm00001d049884//Zm00001d040004//Zm00001d013423//Zm00001d028481//Zm00001d039017//Zm00001d018370//Zm00001d046506//Zm00001d008998//Zm00001d022537//Zm00001d039175//Zm00001d007894//Zm00001d018333//Zm00001d017887//Zm00001d051795//Zm00001d045482//Zm00001d019215//Zm00001d007768//Zm00001d052952//Zm00001d03158…
GO:0048366	P	leaf development	21	709	914	39324	0.16	1	//Zm00001d028974//Zm00001d012505//Zm00001d036698//Zm00001d042111//Zm00001d007894//Zm00001d008559//Zm00001d018333//Zm00001d006922//Zm00001d017887//Zm00001d033246//Zm00001d023673//Zm00001d036296//Zm00001d040004//Zm00001d022179//Zm00001d029719//Zm00001d018370//Zm00001d028769//Zm00001d023479//Zm00001d047721//Zm00001d007039//Zm00001d022003
GO:0010557	P	positive regulation of macromolecule biosynthetic process	24	709	1315	39324	0.51	1	//Zm00001d031591//Zm00001d011956//Zm00001d020711//Zm00001d013423//Zm00001d047967//Zm00001d048786//Zm00001d053861//Zm00001d051796//Zm00001d019214//Zm00001d006588//Zm00001d053716//Zm00001d042779//Zm00001d022003//Zm00001d036698//Zm00001d050185//Zm00001d036296//Zm00001d051846//Zm00001d007039//Zm00001d016119//Zm00001d017466//Zm00001d028771//Zm00001d006924//Zm00001d023479//Zm00001d042111
GO:0048364	P	root development	35	709	1365	39324	0.027	1	//Zm00001d034761//Zm00001d016840//Zm00001d039293//Zm00001d033786//Zm00001d045295//Zm00001d015277//Zm00001d045482//Zm00001d038252//Zm00001d018333//Zm00001d017887//Zm00001d046506//Zm00001d038251//Zm00001d041926//Zm00001d020403//Zm00001d028769//Zm00001d047721//Zm00001d036090//Zm00001d002631//Zm00001d022002//Zm00001d031211//Zm00001d029151//Zm00001d043517//Zm00001d050185//Zm00001d009233//Zm00001d03479…
GO:1901292	P	nucleoside phosphate catabolic process	11	709	742	39324	0.78	1	//Zm00001d021972//Zm00001d021891//Zm00001d012846//Zm00001d053861//Zm00001d045483//Zm00001d041480//Zm00001d048672//Zm00001d047965//Zm00001d013254//Zm00001d027723//Zm00001d047583
GO:1901293	P	nucleoside phosphate biosynthetic process	16	709	837	39324	0.44	1	//Zm00001d035984//Zm00001d042874//Zm00001d012503//Zm00001d002334//Zm00001d028036//Zm00001d034278//Zm00001d011929//Zm00001d017966//Zm00001d012846//Zm00001d025412//Zm00001d024670//Zm00001d047722//Zm00001d038251//Zm00001d012848//Zm00001d028782//Zm00001d015612
GO:0000160	P	phosphorelay signal transduction system	11	709	496	39324	0.29	1	//Zm00001d026594//Zm00001d017466//Zm00001d028974//Zm00001d017591//Zm00001d046506//Zm00001d013423//Zm00001d045113//Zm00001d033786//Zm00001d042717//Zm00001d022002//Zm00001d045482
GO:0044802	P	single-organism membrane organization	30	709	1219	39324	0.059	1	//Zm00001d017964//Zm00001d039131//Zm00001d015234//Zm00001d026594//Zm00001d015272//Zm00001d022003//Zm00001d021972//Zm00001d034944//Zm00001d053861//Zm00001d034365//Zm00001d006588//Zm00001d020983//Zm00001d036431//Zm00001d007767//Zm00001d011927//Zm00001d012505//Zm00001d007057//Zm00001d022536//Zm00001d022537//Zm00001d046760//Zm00001d043516//Zm00001d052001//Zm00001d006554//Zm00001d046534//Zm00001d03669…
GO:0006753	P	nucleoside phosphate metabolic process	39	709	2396	39324	0.77	1	//Zm00001d017966//Zm00001d041480//Zm00001d012615//Zm00001d018370//Zm00001d028782//Zm00001d021972//Zm00001d024572//Zm00001d028036//Zm00001d051794//Zm00001d053861//Zm00001d045483//Zm00001d047583//Zm00001d025412//Zm00001d024670//Zm00001d047722//Zm00001d018632//Zm00001d036431//Zm00001d015612//Zm00001d028834//Zm00001d012503//Zm00001d021891//Zm00001d035984//Zm00001d011929//Zm00001d034278//Zm00001d03825…
GO:0010410	P	hemicellulose metabolic process	8	709	412	39324	0.47	1	//Zm00001d035689//Zm00001d017699//Zm00001d029151//Zm00001d013268//Zm00001d050201//Zm00001d028774//Zm00001d032795//Zm00001d032794
GO:0010411	P	xyloglucan metabolic process	6	709	107	39324	0.016	1	//Zm00001d017699//Zm00001d029151//Zm00001d013268//Zm00001d050201//Zm00001d032795//Zm00001d032794
GO:0006757	P	ATP generation from ADP	6	709	395	39324	0.72	1	//Zm00001d051794//Zm00001d024333//Zm00001d018370//Zm00001d036431//Zm00001d039043//Zm00001d007038
GO:0048638	P	regulation of developmental growth	17	709	580	39324	0.039	1	//Zm00001d023306//Zm00001d035689//Zm00001d026595//Zm00001d018445//Zm00001d040382//Zm00001d051945//Zm00001d001978//Zm00001d017755//Zm00001d033246//Zm00001d043517//Zm00001d026103//Zm00001d053829//Zm00001d039141//Zm00001d033344//Zm00001d039017//Zm00001d020403//Zm00001d039283
GO:0034249	P	negative regulation of cellular amide metabolic process	6	709	310	39324	0.49	1	//Zm00001d007893//Zm00001d011956//Zm00001d013653//Zm00001d036296//Zm00001d033149//Zm00001d020983
GO:0015824	P	proline transport	5	709	136	39324	0.11	1	//Zm00001d039175//Zm00001d036431//Zm00001d017965//Zm00001d023450//Zm00001d034797
GO:0009185	P	ribonucleoside diphosphate metabolic process	6	709	400	39324	0.73	1	//Zm00001d051794//Zm00001d024333//Zm00001d018370//Zm00001d036431//Zm00001d039043//Zm00001d007038
GO:0000165	P	MAPK cascade	11	709	567	39324	0.45	1	//Zm00001d012505//Zm00001d031211//Zm00001d031591//Zm00001d001978//Zm00001d029721//Zm00001d039565//Zm00001d017964//Zm00001d019214//Zm00001d013423//Zm00001d039141//Zm00001d036431
GO:0042454	P	ribonucleoside catabolic process	11	709	643	39324	0.61	1	//Zm00001d021972//Zm00001d021891//Zm00001d012846//Zm00001d053861//Zm00001d045483//Zm00001d041480//Zm00001d048672//Zm00001d047965//Zm00001d013254//Zm00001d027723//Zm00001d047583
GO:0051128	P	regulation of cellular component organization	18	709	990	39324	0.52	1	//Zm00001d023306//Zm00001d028837//Zm00001d028836//Zm00001d029719//Zm00001d029206//Zm00001d001978//Zm00001d017755//Zm00001d012755//Zm00001d011928//Zm00001d006922//Zm00001d028771//Zm00001d053123//Zm00001d007889//Zm00001d024670//Zm00001d009233//Zm00001d038252//Zm00001d039283//Zm00001d024947
GO:0000956	P	nuclear-transcribed mRNA catabolic process	10	709	307	39324	0.057	1	//Zm00001d007893//Zm00001d017303//Zm00001d013653//Zm00001d011929//Zm00001d006552//Zm00001d007769//Zm00001d003495//Zm00001d036296//Zm00001d007039//Zm00001d018226
GO:0009411	P	response to UV	12	709	457	39324	0.13	1	//Zm00001d042585//Zm00001d038209//Zm00001d018633//Zm00001d031211//Zm00001d014093//Zm00001d045482//Zm00001d039293//Zm00001d018632//Zm00001d046506//Zm00001d047583//Zm00001d007039//Zm00001d053715
GO:0043248	P	proteasome assembly	8	709	280	39324	0.14	1	//Zm00001d039354//Zm00001d013505//Zm00001d014093//Zm00001d007058//Zm00001d046506//Zm00001d028771//Zm00001d045482//Zm00001d007038
GO:0009414	P	response to water deprivation	26	709	968	39324	0.033	1	//Zm00001d012101//Zm00001d013504//Zm00001d041480//Zm00001d013423//Zm00001d021334//Zm00001d022191//Zm00001d038252//Zm00001d039856//Zm00001d027723//Zm00001d048672//Zm00001d006588//Zm00001d042779//Zm00001d022002//Zm00001d044940//Zm00001d022538//Zm00001d053124//Zm00001d029207//Zm00001d039283//Zm00001d047582//Zm00001d022608//Zm00001d006922//Zm00001d022179//Zm00001d028599//Zm00001d026334//Zm00001d05241…
GO:0009415	P	response to water	29	709	1025	39324	0.014	1	//Zm00001d012101//Zm00001d013504//Zm00001d041480//Zm00001d013423//Zm00001d021334//Zm00001d022191//Zm00001d038252//Zm00001d039856//Zm00001d014967//Zm00001d027723//Zm00001d048672//Zm00001d006588//Zm00001d042779//Zm00001d022002//Zm00001d044940//Zm00001d022538//Zm00001d053124//Zm00001d029207//Zm00001d039283//Zm00001d047582//Zm00001d022608//Zm00001d032519//Zm00001d006922//Zm00001d022179//Zm00001d00684…
GO:0006163	P	purine nucleotide metabolic process	24	709	1639	39324	0.87	1	//Zm00001d041480//Zm00001d047965//Zm00001d018370//Zm00001d021972//Zm00001d028036//Zm00001d051794//Zm00001d053861//Zm00001d045483//Zm00001d039043//Zm00001d024670//Zm00001d036431//Zm00001d015612//Zm00001d021891//Zm00001d011929//Zm00001d038251//Zm00001d027723//Zm00001d047583//Zm00001d007038//Zm00001d002334//Zm00001d012846//Zm00001d028773//Zm00001d048672//Zm00001d024333//Zm00001d013254
GO:0043241	P	protein complex disassembly	5	709	144	39324	0.13	1	//Zm00001d052005//Zm00001d009233//Zm00001d039283//Zm00001d053861//Zm00001d007039
GO:0014070	P	response to organic cyclic compound	42	709	1706	39324	0.029	1	//Zm00001d011956//Zm00001d011955//Zm00001d038553//Zm00001d017964//Zm00001d040004//Zm00001d053401//Zm00001d028974//Zm00001d011352//Zm00001d034365//Zm00001d003198//Zm00001d034944//Zm00001d034945//Zm00001d053862//Zm00001d035907//Zm00001d053834//Zm00001d052951//Zm00001d033149//Zm00001d020983//Zm00001d036431//Zm00001d018429//Zm00001d023673//Zm00001d012505//Zm00001d040381//Zm00001d023450//Zm00001d03670…
GO:0007126	P	meiotic nuclear division	9	709	508	39324	0.57	1	//Zm00001d040381//Zm00001d006357//Zm00001d039132//Zm00001d034278//Zm00001d028771//Zm00001d018227//Zm00001d049408//Zm00001d011956//Zm00001d005812
GO:0009653	P	anatomical structure morphogenesis	87	709	4749	39324	0.45	1	//Zm00001d007889//Zm00001d028481//Zm00001d047966//Zm00001d015277//Zm00001d045482//Zm00001d031589//Zm00001d021636//Zm00001d011927//Zm00001d008558//Zm00001d008559//Zm00001d050185//Zm00001d036296//Zm00001d039283//Zm00001d039284//Zm00001d036698//Zm00001d017303//Zm00001d017755//Zm00001d042111//Zm00001d032795//Zm00001d032794//Zm00001d051946//Zm00001d011956//Zm00001d029478//Zm00001d011955//Zm00001d03929…
GO:0000280	P	nuclear division	14	709	863	39324	0.69	1	//Zm00001d026103//Zm00001d028837//Zm00001d028836//Zm00001d040381//Zm00001d006357//Zm00001d050202//Zm00001d039132//Zm00001d034278//Zm00001d028771//Zm00001d018227//Zm00001d049408//Zm00001d011956//Zm00001d005812//Zm00001d007767
GO:0000281	P	mitotic cytokinesis	13	709	350	39324	0.014	1	//Zm00001d006922//Zm00001d011956//Zm00001d026595//Zm00001d040382//Zm00001d034796//Zm00001d049884//Zm00001d028840//Zm00001d040381//Zm00001d021636//Zm00001d011928//Zm00001d052416//Zm00001d007767//Zm00001d053829
GO:0048513	P	animal organ development	106	709	4830	39324	0.021	1	//Zm00001d018235//Zm00001d028481//Zm00001d015277//Zm00001d046506//Zm00001d018333//Zm00001d053829//Zm00001d034796//Zm00001d031589//Zm00001d053671//Zm00001d021636//Zm00001d035689//Zm00001d008559//Zm00001d022003//Zm00001d036296//Zm00001d027722//Zm00001d039043//Zm00001d051371//Zm00001d036698//Zm00001d017303//Zm00001d051945//Zm00001d018144//Zm00001d042111//Zm00001d033786//Zm00001d011956//Zm00001d03701…
GO:0015672	P	monovalent inorganic cation transport	11	709	830	39324	0.88	1	//Zm00001d022536//Zm00001d048524//Zm00001d002333//Zm00001d053401//Zm00001d029946//Zm00001d023450//Zm00001d053446//Zm00001d006553//Zm00001d006587//Zm00001d052416//Zm00001d038252
GO:0051336	P	regulation of hydrolase activity	9	709	492	39324	0.53	1	//Zm00001d045584//Zm00001d033572//Zm00001d026579//Zm00001d017755//Zm00001d032879//Zm00001d047705//Zm00001d034278//Zm00001d034796//Zm00001d051847
GO:0008283	P	cell proliferation	13	709	705	39324	0.51	1	//Zm00001d011956//Zm00001d017887//Zm00001d051796//Zm00001d049884//Zm00001d034278//Zm00001d050185//Zm00001d042462//Zm00001d039017//Zm00001d022257//Zm00001d040381//Zm00001d021636//Zm00001d037634//Zm00001d007039
GO:0043687	P	post-translational protein modification	39	709	1862	39324	0.19	1	//Zm00001d011159//Zm00001d011956//Zm00001d039141//Zm00001d045583//Zm00001d029478//Zm00001d012755//Zm00001d049884//Zm00001d013423//Zm00001d038409//Zm00001d038304//Zm00001d029477//Zm00001d052149//Zm00001d039856//Zm00001d003198//Zm00001d034943//Zm00001d051796//Zm00001d018429//Zm00001d013267//Zm00001d028837//Zm00001d029286//Zm00001d034717//Zm00001d006254//Zm00001d032879//Zm00001d007889//Zm00001d03629…
GO:0006873	P	cellular ion homeostasis	9	709	539	39324	0.64	1	//Zm00001d022274//Zm00001d011955//Zm00001d018491//Zm00001d023372//Zm00001d039293//Zm00001d047722//Zm00001d038252//Zm00001d037634//Zm00001d053716
GO:0006974	P	cellular response to DNA damage stimulus	19	709	2080	39324	1	1	//Zm00001d042871//Zm00001d028827//Zm00001d021318//Zm00001d026595//Zm00001d049648//Zm00001d005812//Zm00001d038649//Zm00001d047501//Zm00001d046761//Zm00001d026507//Zm00001d039132//Zm00001d034278//Zm00001d028771//Zm00001d018227//Zm00001d048672//Zm00001d021635//Zm00001d007039//Zm00001d023449//Zm00001d033858
GO:0034637	P	cellular carbohydrate biosynthetic process	23	709	1083	39324	0.24	1	//Zm00001d052227//Zm00001d039131//Zm00001d045261//Zm00001d039284//Zm00001d013268//Zm00001d018632//Zm00001d018633//Zm00001d041510//Zm00001d035689//Zm00001d036475//Zm00001d047501//Zm00001d029151//Zm00001d028180//Zm00001d022538//Zm00001d017502//Zm00001d047582//Zm00001d042874//Zm00001d006357//Zm00001d039593//Zm00001d028774//Zm00001d026333//Zm00001d032795//Zm00001d032794
GO:0051156	P	glucose 6-phosphate metabolic process	5	709	310	39324	0.66	1	//Zm00001d028834//Zm00001d049560//Zm00001d018633//Zm00001d018632//Zm00001d053861
GO:0006972	P	hyperosmotic response	13	709	467	39324	0.088	1	//Zm00001d033917//Zm00001d018633//Zm00001d022002//Zm00001d013254//Zm00001d039566//Zm00001d039293//Zm00001d018370//Zm00001d016166//Zm00001d038650//Zm00001d018632//Zm00001d036431//Zm00001d039043//Zm00001d007038
GO:0009648	P	photoperiodism	9	709	350	39324	0.19	1	//Zm00001d021318//Zm00001d007894//Zm00001d017303//Zm00001d042641//Zm00001d051795//Zm00001d042833//Zm00001d001895//Zm00001d019215//Zm00001d029208
GO:0044257	P	cellular protein catabolic process	30	709	1604	39324	0.45	1	//Zm00001d022400//Zm00001d022401//Zm00001d038650//Zm00001d028823//Zm00001d013505//Zm00001d046506//Zm00001d016840//Zm00001d038304//Zm00001d003497//Zm00001d039352//Zm00001d031290//Zm00001d014093//Zm00001d045482//Zm00001d028769//Zm00001d047721//Zm00001d035689//Zm00001d028837//Zm00001d012881//Zm00001d007058//Zm00001d001895//Zm00001d018369//Zm00001d007038//Zm00001d042874//Zm00001d016402//Zm00001d01746…
GO:0044255	P	cellular lipid metabolic process	61	709	2844	39324	0.095	1	//Zm00001d045584//Zm00001d011927//Zm00001d046958//Zm00001d007055//Zm00001d029416//Zm00001d001896//Zm00001d017964//Zm00001d051320//Zm00001d002789//Zm00001d040356//Zm00001d012633//Zm00001d015234//Zm00001d026629//Zm00001d043301//Zm00001d045261//Zm00001d039856//Zm00001d007894//Zm00001d018445//Zm00001d039175//Zm00001d028040//Zm00001d014093//Zm00001d053861//Zm00001d045483//Zm00001d014968//Zm00001d03471…
GO:0009132	P	nucleoside diphosphate metabolic process	6	709	423	39324	0.77	1	//Zm00001d051794//Zm00001d024333//Zm00001d018370//Zm00001d036431//Zm00001d039043//Zm00001d007038
GO:0030258	P	lipid modification	9	709	476	39324	0.49	1	//Zm00001d046958//Zm00001d029416//Zm00001d014093//Zm00001d006839//Zm00001d045483//Zm00001d048788//Zm00001d020860//Zm00001d028771//Zm00001d012633
GO:0006979	P	response to oxidative stress	31	709	1291	39324	0.071	1	//Zm00001d023306//Zm00001d012102//Zm00001d038650//Zm00001d042461//Zm00001d039566//Zm00001d052227//Zm00001d013423//Zm00001d039293//Zm00001d021334//Zm00001d015276//Zm00001d022002//Zm00001d003198//Zm00001d043365//Zm00001d051795//Zm00001d002046//Zm00001d022179//Zm00001d018632//Zm00001d005279//Zm00001d028974//Zm00001d028180//Zm00001d022538//Zm00001d051847//Zm00001d047582//Zm00001d018633//Zm00001d04287…
GO:0009640	P	photomorphogenesis	10	709	434	39324	0.26	1	//Zm00001d018112//Zm00001d011956//Zm00001d012503//Zm00001d043517//Zm00001d045482//Zm00001d028771//Zm00001d020459//Zm00001d046506//Zm00001d028782//Zm00001d052415
GO:0010073	P	meristem maintenance	16	709	586	39324	0.072	1	//Zm00001d035689//Zm00001d011956//Zm00001d026595//Zm00001d040382//Zm00001d039141//Zm00001d033344//Zm00001d033246//Zm00001d017964//Zm00001d043517//Zm00001d028140//Zm00001d026103//Zm00001d053829//Zm00001d039017//Zm00001d020403//Zm00001d023479//Zm00001d042111
GO:0007049	P	cell cycle	55	709	2584	39324	0.12	1	//Zm00001d049334//Zm00001d011956//Zm00001d050202//Zm00001d039132//Zm00001d049884//Zm00001d013423//Zm00001d029478//Zm00001d042461//Zm00001d018371//Zm00001d046506//Zm00001d005812//Zm00001d028782//Zm00001d005811//Zm00001d009233//Zm00001d003198//Zm00001d045483//Zm00001d045482//Zm00001d053829//Zm00001d018112//Zm00001d007769//Zm00001d028870//Zm00001d021636//Zm00001d007767//Zm00001d047672//Zm00001d04390…
GO:0072511	P	divalent inorganic cation transport	11	709	516	39324	0.33	1	//Zm00001d022274//Zm00001d012102//Zm00001d036714//Zm00001d029478//Zm00001d037759//Zm00001d053401//Zm00001d039293//Zm00001d031589//Zm00001d002830//Zm00001d018144//Zm00001d027722
GO:0022610	P	biological adhesion	7	709	340	39324	0.42	1	//Zm00001d036699//Zm00001d034278//Zm00001d024333//Zm00001d029719//Zm00001d009233//Zm00001d038252//Zm00001d029206
GO:0010075	P	regulation of meristem growth	11	709	379	39324	0.089	1	//Zm00001d035689//Zm00001d026595//Zm00001d040382//Zm00001d039141//Zm00001d033344//Zm00001d033246//Zm00001d043517//Zm00001d026103//Zm00001d053829//Zm00001d039017//Zm00001d020403
GO:0008654	P	phospholipid biosynthetic process	20	709	675	39324	0.025	1	//Zm00001d011927//Zm00001d042872//Zm00001d014968//Zm00001d047501//Zm00001d007424//Zm00001d028180//Zm00001d008557//Zm00001d001896//Zm00001d053861//Zm00001d036429//Zm00001d002789//Zm00001d040356//Zm00001d005808//Zm00001d015234//Zm00001d033149//Zm00001d027722//Zm00001d026629//Zm00001d028040//Zm00001d039455//Zm00001d006588
GO:0046471	P	phosphatidylglycerol metabolic process	6	709	97	39324	0.01	1	//Zm00001d011927//Zm00001d047501//Zm00001d036429//Zm00001d006588//Zm00001d015234//Zm00001d027722
GO:0050896	P	response to stimulus	406	709	22704	39324	0.61	1	//Zm00001d039132//Zm00001d051543//Zm00001d039131//Zm00001d038409//Zm00001d022191//Zm00001d015275//Zm00001d051795//Zm00001d038554//Zm00001d021891//Zm00001d026205//Zm00001d026206//Zm00001d050185//Zm00001d027722//Zm00001d027723//Zm00001d039042//Zm00001d039043//Zm00001d033571//Zm00001d033572//Zm00001d051945//Zm00001d021943//Zm00001d017754//Zm00001d019246//Zm00001d001978//Zm00001d026334//Zm00001d04796…
GO:0009812	P	flavonoid metabolic process	9	709	493	39324	0.53	1	//Zm00001d026594//Zm00001d038555//Zm00001d014093//Zm00001d028770//Zm00001d033786//Zm00001d031926//Zm00001d032519//Zm00001d047583//Zm00001d053715
GO:0051170	P	nuclear import	8	709	275	39324	0.13	1	//Zm00001d022536//Zm00001d017887//Zm00001d033857//Zm00001d002789//Zm00001d018112//Zm00001d052952//Zm00001d006361//Zm00001d047965
GO:0030036	P	actin cytoskeleton organization	8	709	428	39324	0.51	1	//Zm00001d029719//Zm00001d053123//Zm00001d018371//Zm00001d009233//Zm00001d045102//Zm00001d029206//Zm00001d038252//Zm00001d024947
GO:0042592	P	homeostatic process	30	709	2491	39324	0.99	1	//Zm00001d022274//Zm00001d013629//Zm00001d011955//Zm00001d018491//Zm00001d026507//Zm00001d039293//Zm00001d021334//Zm00001d005812//Zm00001d038252//Zm00001d011352//Zm00001d024572//Zm00001d023372//Zm00001d047722//Zm00001d037634//Zm00001d053716//Zm00001d020409//Zm00001d042998//Zm00001d022002//Zm00001d028180//Zm00001d029288//Zm00001d011929//Zm00001d050185//Zm00001d027722//Zm00001d023449//Zm00001d04580…
GO:0006098	P	pentose-phosphate shunt	5	709	310	39324	0.66	1	//Zm00001d028834//Zm00001d049560//Zm00001d018633//Zm00001d018632//Zm00001d053861
GO:0022402	P	cell cycle process	36	709	1962	39324	0.48	1	//Zm00001d011956//Zm00001d039132//Zm00001d049884//Zm00001d042461//Zm00001d046506//Zm00001d005812//Zm00001d018194//Zm00001d005811//Zm00001d045483//Zm00001d045482//Zm00001d028782//Zm00001d053829//Zm00001d021636//Zm00001d007767//Zm00001d047672//Zm00001d028837//Zm00001d040381//Zm00001d026595//Zm00001d040382//Zm00001d038649//Zm00001d046761//Zm00001d028184//Zm00001d011928//Zm00001d018227//Zm00001d05020…
GO:0022403	P	cell cycle phase	20	709	877	39324	0.18	1	//Zm00001d053829//Zm00001d026103//Zm00001d028837//Zm00001d040381//Zm00001d026595//Zm00001d050202//Zm00001d040382//Zm00001d007767//Zm00001d030834//Zm00001d011928//Zm00001d039132//Zm00001d049884//Zm00001d034278//Zm00001d028771//Zm00001d028870//Zm00001d029719//Zm00001d049408//Zm00001d011956//Zm00001d028782//Zm00001d015612
GO:0042594	P	response to starvation	16	709	554	39324	0.049	1	//Zm00001d007892//Zm00001d039283//Zm00001d052416//Zm00001d018445//Zm00001d012503//Zm00001d051945//Zm00001d028180//Zm00001d016166//Zm00001d034718//Zm00001d033786//Zm00001d003198//Zm00001d028769//Zm00001d002830//Zm00001d038252//Zm00001d047721//Zm00001d018429
GO:0048767	P	root hair elongation	6	709	427	39324	0.78	1	//Zm00001d031211//Zm00001d034761//Zm00001d039293//Zm00001d020403//Zm00001d038251//Zm00001d038252
GO:0043632	P	modification-dependent macromolecule catabolic process	25	709	1366	39324	0.5	1	//Zm00001d022400//Zm00001d022401//Zm00001d039352//Zm00001d028823//Zm00001d013505//Zm00001d046506//Zm00001d016840//Zm00001d003495//Zm00001d038304//Zm00001d003497//Zm00001d031290//Zm00001d014093//Zm00001d045482//Zm00001d028769//Zm00001d047721//Zm00001d028837//Zm00001d007058//Zm00001d001895//Zm00001d007038//Zm00001d017465//Zm00001d042833//Zm00001d022154//Zm00001d028771//Zm00001d031289//Zm00001d042111
GO:0006090	P	pyruvate metabolic process	11	709	708	39324	0.73	1	//Zm00001d047501//Zm00001d051794//Zm00001d053861//Zm00001d002789//Zm00001d024333//Zm00001d015234//Zm00001d018370//Zm00001d036431//Zm00001d039043//Zm00001d007038//Zm00001d006588
GO:0008219	P	cell death	25	709	1410	39324	0.56	1	//Zm00001d028823//Zm00001d035689//Zm00001d034944//Zm00001d017965//Zm00001d017964//Zm00001d053401//Zm00001d022536//Zm00001d026594//Zm00001d012852//Zm00001d034365//Zm00001d037634//Zm00001d012505//Zm00001d028974//Zm00001d039565//Zm00001d043516//Zm00001d053124//Zm00001d013747//Zm00001d051847//Zm00001d046534//Zm00001d036431//Zm00001d001978//Zm00001d028770//Zm00001d013423//Zm00001d023450//Zm00001d007902
GO:0051301	P	cell division	26	709	979	39324	0.037	1	//Zm00001d049334//Zm00001d011956//Zm00001d016840//Zm00001d002046//Zm00001d042461//Zm00001d018194//Zm00001d045483//Zm00001d034796//Zm00001d053829//Zm00001d028769//Zm00001d021636//Zm00001d047721//Zm00001d007767//Zm00001d028837//Zm00001d040381//Zm00001d026595//Zm00001d040382//Zm00001d011928//Zm00001d050202//Zm00001d049884//Zm00001d001978//Zm00001d051946//Zm00001d006922//Zm00001d028840//Zm00001d02971…
GO:0009733	P	response to auxin	17	709	927	39324	0.51	1	//Zm00001d039856//Zm00001d022002//Zm00001d036712//Zm00001d006922//Zm00001d028180//Zm00001d017994//Zm00001d051795//Zm00001d042833//Zm00001d045482//Zm00001d053124//Zm00001d028481//Zm00001d020459//Zm00001d034761//Zm00001d052148//Zm00001d028974//Zm00001d046506//Zm00001d011352
GO:0009826	P	unidimensional cell growth	17	709	919	39324	0.49	1	//Zm00001d023306//Zm00001d033917//Zm00001d051847//Zm00001d007894//Zm00001d031211//Zm00001d007902//Zm00001d029416//Zm00001d017755//Zm00001d029288//Zm00001d034365//Zm00001d039293//Zm00001d029719//Zm00001d001978//Zm00001d039283//Zm00001d039284//Zm00001d032795//Zm00001d032794
GO:0009639	P	response to red or far red light	23	709	765	39324	0.014	1	//Zm00001d011956//Zm00001d039131//Zm00001d026594//Zm00001d046506//Zm00001d028782//Zm00001d007894//Zm00001d018445//Zm00001d053861//Zm00001d045482//Zm00001d018112//Zm00001d006587//Zm00001d036431//Zm00001d044396//Zm00001d028974//Zm00001d012503//Zm00001d039634//Zm00001d043517//Zm00001d047583//Zm00001d051945//Zm00001d042833//Zm00001d028771//Zm00001d020459//Zm00001d052415
GO:0009737	P	response to abscisic acid	33	709	1520	39324	0.16	1	//Zm00001d020711//Zm00001d023673//Zm00001d022608//Zm00001d039017//Zm00001d028974//Zm00001d046506//Zm00001d038252//Zm00001d011352//Zm00001d039856//Zm00001d047705//Zm00001d039284//Zm00001d014093//Zm00001d051795//Zm00001d045482//Zm00001d018111//Zm00001d034365//Zm00001d020403//Zm00001d042779//Zm00001d022002//Zm00001d044940//Zm00001d032519//Zm00001d001896//Zm00001d043516//Zm00001d053124//Zm00001d02920…
GO:0006486	P	protein glycosylation	18	709	533	39324	0.01	1	//Zm00001d020277//Zm00001d033573//Zm00001d028974//Zm00001d038892//Zm00001d028185//Zm00001d038649//Zm00001d012755//Zm00001d028838//Zm00001d020279//Zm00001d012851//Zm00001d029818//Zm00001d028771//Zm00001d028769//Zm00001d034759//Zm00001d047721//Zm00001d020280//Zm00001d032795//Zm00001d032794
GO:0009734	P	auxin-activated signaling pathway	5	709	393	39324	0.84	1	//Zm00001d042833//Zm00001d046506//Zm00001d036712//Zm00001d011352//Zm00001d045482
GO:0033993	P	response to lipid	45	709	2067	39324	0.12	1	//Zm00001d020711//Zm00001d031470//Zm00001d046506//Zm00001d040004//Zm00001d022608//Zm00001d039017//Zm00001d028974//Zm00001d031290//Zm00001d038252//Zm00001d011352//Zm00001d039856//Zm00001d007894//Zm00001d034365//Zm00001d047582//Zm00001d014093//Zm00001d051795//Zm00001d045482//Zm00001d018111//Zm00001d047705//Zm00001d020403//Zm00001d023673//Zm00001d042779//Zm00001d022002//Zm00001d044940//Zm00001d03670…
GO:0009739	P	response to gibberellin	8	709	355	39324	0.32	1	//Zm00001d007894//Zm00001d031470//Zm00001d039634//Zm00001d031290//Zm00001d053124//Zm00001d040004//Zm00001d020459//Zm00001d002830
GO:0009738	P	abscisic acid-activated signaling pathway	14	709	620	39324	0.24	1	//Zm00001d020711//Zm00001d042779//Zm00001d022002//Zm00001d044940//Zm00001d014093//Zm00001d045482//Zm00001d047705//Zm00001d039856//Zm00001d053836//Zm00001d043516//Zm00001d022179//Zm00001d046506//Zm00001d052416//Zm00001d011352
GO:2000112	P	regulation of cellular macromolecule biosynthetic process	118	709	7044	39324	0.82	1	//Zm00001d018235//Zm00001d028481//Zm00001d047967//Zm00001d015275//Zm00001d026594//Zm00001d018445//Zm00001d034945//Zm00001d051796//Zm00001d028879//Zm00001d006588//Zm00001d033149//Zm00001d021636//Zm00001d042580//Zm00001d013653//Zm00001d042997//Zm00001d050185//Zm00001d036296//Zm00001d039044//Zm00001d018228//Zm00001d002790//Zm00001d051371//Zm00001d033572//Zm00001d051945//Zm00001d018429//Zm00001d02884…
GO:2000113	P	negative regulation of cellular macromolecule biosynthetic process	28	709	1194	39324	0.1	1	//Zm00001d011956//Zm00001d012755//Zm00001d049884//Zm00001d028481//Zm00001d005812//Zm00001d008782//Zm00001d007893//Zm00001d018445//Zm00001d008998//Zm00001d033149//Zm00001d020983//Zm00001d018429//Zm00001d012505//Zm00001d029287//Zm00001d003000//Zm00001d022002//Zm00001d034718//Zm00001d013653//Zm00001d050185//Zm00001d039140//Zm00001d036296//Zm00001d039044//Zm00001d021636//Zm00001d051945//Zm00001d02877…
GO:0043067	P	regulation of programmed cell death	20	709	1015	39324	0.38	1	//Zm00001d046534//Zm00001d012505//Zm00001d051847//Zm00001d022536//Zm00001d028823//Zm00001d001978//Zm00001d017965//Zm00001d017964//Zm00001d043516//Zm00001d034365//Zm00001d028770//Zm00001d053401//Zm00001d013423//Zm00001d013747//Zm00001d023450//Zm00001d026594//Zm00001d037634//Zm00001d007902//Zm00001d036431//Zm00001d034944
GO:0006511	P	ubiquitin-dependent protein catabolic process	24	709	1312	39324	0.5	1	//Zm00001d022400//Zm00001d022401//Zm00001d039352//Zm00001d028823//Zm00001d013505//Zm00001d046506//Zm00001d016840//Zm00001d038304//Zm00001d003497//Zm00001d031290//Zm00001d014093//Zm00001d045482//Zm00001d028769//Zm00001d047721//Zm00001d028837//Zm00001d007058//Zm00001d001895//Zm00001d007038//Zm00001d017465//Zm00001d042833//Zm00001d022154//Zm00001d028771//Zm00001d031289//Zm00001d042111
GO:0060548	P	negative regulation of cell death	9	709	421	39324	0.35	1	//Zm00001d012505//Zm00001d022536//Zm00001d034944//Zm00001d043516//Zm00001d034365//Zm00001d053401//Zm00001d023450//Zm00001d051847//Zm00001d007902
GO:0046686	P	response to cadmium ion	20	709	986	39324	0.33	1	//Zm00001d036431//Zm00001d038650//Zm00001d012849//Zm00001d007038//Zm00001d021891//Zm00001d038649//Zm00001d012846//Zm00001d013505//Zm00001d045482//Zm00001d053124//Zm00001d052227//Zm00001d028771//Zm00001d039293//Zm00001d024333//Zm00001d020957//Zm00001d016166//Zm00001d018370//Zm00001d046506//Zm00001d039043//Zm00001d007900
GO:0045814	P	negative regulation of gene expression, epigenetic	11	709	435	39324	0.17	1	//Zm00001d011956//Zm00001d012755//Zm00001d049884//Zm00001d028771//Zm00001d028840//Zm00001d029719//Zm00001d039140//Zm00001d036296//Zm00001d023479//Zm00001d021636//Zm00001d005812
GO:0043069	P	negative regulation of programmed cell death	9	709	401	39324	0.3	1	//Zm00001d012505//Zm00001d022536//Zm00001d034944//Zm00001d043516//Zm00001d034365//Zm00001d053401//Zm00001d023450//Zm00001d051847//Zm00001d007902
GO:0009605	P	response to external stimulus	95	709	4265	39324	0.02	1	//Zm00001d038650//Zm00001d038553//Zm00001d053401//Zm00001d021335//Zm00001d033786//Zm00001d045482//Zm00001d014968//Zm00001d018445//Zm00001d018332//Zm00001d039284//Zm00001d034944//Zm00001d051795//Zm00001d006588//Zm00001d033149//Zm00001d020983//Zm00001d021653//Zm00001d026206//Zm00001d036296//Zm00001d027722//Zm00001d039283//Zm00001d047582//Zm00001d017303//Zm00001d051945//Zm00001d023450//Zm00001d01325…
GO:0006468	P	protein phosphorylation	84	709	3862	39324	0.044	1	//Zm00001d011938//Zm00001d031591//Zm00001d012208//Zm00001d011956//Zm00001d039141//Zm00001d029286//Zm00001d022274//Zm00001d017994//Zm00001d023674//Zm00001d029417//Zm00001d039565//Zm00001d017964//Zm00001d038551//Zm00001d049334//Zm00001d039176//Zm00001d036475//Zm00001d038409//Zm00001d039292//Zm00001d006553//Zm00001d029721//Zm00001d042462//Zm00001d018635//Zm00001d034278//Zm00001d020416//Zm00001d02217…
GO:0000279	P	M phase	16	709	612	39324	0.096	1	//Zm00001d053829//Zm00001d026103//Zm00001d028837//Zm00001d040381//Zm00001d026595//Zm00001d040382//Zm00001d050202//Zm00001d011928//Zm00001d039132//Zm00001d049884//Zm00001d028771//Zm00001d029719//Zm00001d049408//Zm00001d011956//Zm00001d007767//Zm00001d015612
GO:0000278	P	mitotic cell cycle	28	709	1089	39324	0.043	1	//Zm00001d011956//Zm00001d039132//Zm00001d049884//Zm00001d013423//Zm00001d028782//Zm00001d034796//Zm00001d053829//Zm00001d018112//Zm00001d007769//Zm00001d021636//Zm00001d007767//Zm00001d028837//Zm00001d040381//Zm00001d026595//Zm00001d040382//Zm00001d011928//Zm00001d018226//Zm00001d050202//Zm00001d017303//Zm00001d006357//Zm00001d001978//Zm00001d026103//Zm00001d006922//Zm00001d028771//Zm00001d02884…
GO:0007020	P	microtubule nucleation	5	709	156	39324	0.16	1	//Zm00001d026103//Zm00001d027722//Zm00001d033573//Zm00001d029946//Zm00001d043516
GO:0019219	P	regulation of nucleobase-containing compound metabolic process	121	709	7764	39324	0.97	1	//Zm00001d018235//Zm00001d028481//Zm00001d047967//Zm00001d029477//Zm00001d015275//Zm00001d026594//Zm00001d018445//Zm00001d049648//Zm00001d034945//Zm00001d051796//Zm00001d028879//Zm00001d006588//Zm00001d021635//Zm00001d021636//Zm00001d047672//Zm00001d035907//Zm00001d042580//Zm00001d013653//Zm00001d042997//Zm00001d011929//Zm00001d050185//Zm00001d036296//Zm00001d039044//Zm00001d018228//Zm00001d00279…
GO:0045087	P	innate immune response	36	709	1591	39324	0.1	1	//Zm00001d011956//Zm00001d034944//Zm00001d024393//Zm00001d038553//Zm00001d017964//Zm00001d040004//Zm00001d053401//Zm00001d021335//Zm00001d040357//Zm00001d026594//Zm00001d018194//Zm00001d034365//Zm00001d012852//Zm00001d051795//Zm00001d053862//Zm00001d035907//Zm00001d013268//Zm00001d031926//Zm00001d036431//Zm00001d020277//Zm00001d012505//Zm00001d022536//Zm00001d017965//Zm00001d026206//Zm00001d04351…
GO:0006461	P	protein complex assembly	33	709	1538	39324	0.18	1	//Zm00001d039354//Zm00001d038892//Zm00001d013505//Zm00001d021335//Zm00001d045482//Zm00001d008999//Zm00001d018192//Zm00001d014093//Zm00001d045483//Zm00001d046506//Zm00001d031760//Zm00001d006588//Zm00001d024670//Zm00001d016166//Zm00001d022003//Zm00001d021891//Zm00001d007058//Zm00001d011928//Zm00001d038252//Zm00001d053123//Zm00001d006553//Zm00001d027722//Zm00001d029206//Zm00001d007038//Zm00001d03669…
GO:0070085	P	glycosylation	19	709	591	39324	0.014	1	//Zm00001d020277//Zm00001d033573//Zm00001d028974//Zm00001d038892//Zm00001d028185//Zm00001d038649//Zm00001d012755//Zm00001d028838//Zm00001d020279//Zm00001d012851//Zm00001d029818//Zm00001d028771//Zm00001d034759//Zm00001d028769//Zm00001d014968//Zm00001d047721//Zm00001d020280//Zm00001d032795//Zm00001d032794
GO:0009220	P	pyrimidine ribonucleotide biosynthetic process	5	709	224	39324	0.38	1	//Zm00001d012846//Zm00001d002334//Zm00001d017966//Zm00001d028782//Zm00001d012503
GO:0000272	P	polysaccharide catabolic process	6	709	363	39324	0.64	1	//Zm00001d044947//Zm00001d033917//Zm00001d031211//Zm00001d013268//Zm00001d045048//Zm00001d029441
GO:0000375	P	RNA splicing, via transesterification reactions	6	709	447	39324	0.81	1	//Zm00001d045583//Zm00001d042641//Zm00001d011929//Zm00001d035065//Zm00001d041480//Zm00001d045199
GO:0044765	P	single-organism transport	83	709	3653	39324	0.019	1	//Zm00001d015970//Zm00001d042585//Zm00001d038209//Zm00001d038650//Zm00001d033303//Zm00001d042461//Zm00001d012754//Zm00001d002333//Zm00001d034759//Zm00001d015277//Zm00001d002789//Zm00001d053401//Zm00001d047964//Zm00001d012633//Zm00001d023673//Zm00001d053446//Zm00001d018370//Zm00001d046506//Zm00001d018194//Zm00001d021972//Zm00001d024572//Zm00001d018336//Zm00001d026594//Zm00001d046760//Zm00001d01788…
GO:0000377	P	RNA splicing, via transesterification reactions with bulged adenosine as nucleophile	6	709	420	39324	0.77	1	//Zm00001d045583//Zm00001d042641//Zm00001d011929//Zm00001d035065//Zm00001d041480//Zm00001d045199
GO:0044763	P	single-organism cellular process	405	709	20993	39324	0.026	1	//Zm00001d039132//Zm00001d039131//Zm00001d038409//Zm00001d015277//Zm00001d022191//Zm00001d015275//Zm00001d015272//Zm00001d051798//Zm00001d051794//Zm00001d051796//Zm00001d038555//Zm00001d038554//Zm00001d021891//Zm00001d050185//Zm00001d027722//Zm00001d027723//Zm00001d039043//Zm00001d033572//Zm00001d033573//Zm00001d051945//Zm00001d051946//Zm00001d019246//Zm00001d028840//Zm00001d028841//Zm00001d02633…
GO:0031047	P	gene silencing by RNA	14	709	513	39324	0.089	1	//Zm00001d011956//Zm00001d049884//Zm00001d012755//Zm00001d017964//Zm00001d013267//Zm00001d036296//Zm00001d028840//Zm00001d052951//Zm00001d033149//Zm00001d023479//Zm00001d021636//Zm00001d005812//Zm00001d020983//Zm00001d037833
GO:0010383	P	cell wall polysaccharide metabolic process	14	709	576	39324	0.17	1	//Zm00001d035689//Zm00001d002631//Zm00001d026580//Zm00001d038650//Zm00001d017699//Zm00001d029151//Zm00001d013268//Zm00001d050201//Zm00001d045048//Zm00001d028774//Zm00001d020403//Zm00001d032794//Zm00001d032795//Zm00001d041510
GO:0010103	P	stomatal complex morphogenesis	6	709	242	39324	0.28	1	//Zm00001d036698//Zm00001d040381//Zm00001d022003//Zm00001d042833//Zm00001d033857//Zm00001d006922
GO:0031048	P	chromatin silencing by small RNA	5	709	142	39324	0.12	1	//Zm00001d011956//Zm00001d021636//Zm00001d028840//Zm00001d005812//Zm00001d049884
GO:0010224	P	response to UV-B	8	709	207	39324	0.039	1	//Zm00001d042585//Zm00001d038209//Zm00001d007039//Zm00001d014093//Zm00001d018632//Zm00001d018633//Zm00001d047583//Zm00001d053715
GO:0010388	P	cullin deneddylation	5	709	136	39324	0.11	1	//Zm00001d018112//Zm00001d028771//Zm00001d011956//Zm00001d028782//Zm00001d012503
GO:0006091	P	generation of precursor metabolites and energy	31	709	1278	39324	0.064	1	//Zm00001d034760//Zm00001d021889//Zm00001d039131//Zm00001d045261//Zm00001d012615//Zm00001d018370//Zm00001d018192//Zm00001d005811//Zm00001d024572//Zm00001d049649//Zm00001d028773//Zm00001d051794//Zm00001d006588//Zm00001d016166//Zm00001d006587//Zm00001d036431//Zm00001d044396//Zm00001d015612//Zm00001d012505//Zm00001d034759//Zm00001d022003//Zm00001d022538//Zm00001d047582//Zm00001d039043//Zm00001d00703…
GO:0051273	P	beta-glucan metabolic process	9	709	440	39324	0.4	1	//Zm00001d033917//Zm00001d038650//Zm00001d042874//Zm00001d031211//Zm00001d006357//Zm00001d020403//Zm00001d039284//Zm00001d011352//Zm00001d026333
GO:0009735	P	response to cytokinin	10	709	374	39324	0.15	1	//Zm00001d033917//Zm00001d026594//Zm00001d039017//Zm00001d026206//Zm00001d039293//Zm00001d033786//Zm00001d020459//Zm00001d022180//Zm00001d006587//Zm00001d052416
GO:0035194	P	posttranscriptional gene silencing by RNA	10	709	330	39324	0.083	1	//Zm00001d011956//Zm00001d049884//Zm00001d017964//Zm00001d013267//Zm00001d036296//Zm00001d052951//Zm00001d033149//Zm00001d021636//Zm00001d020983//Zm00001d037833
GO:0006487	P	protein N-linked glycosylation	9	709	203	39324	0.014	1	//Zm00001d020277//Zm00001d028974//Zm00001d020280//Zm00001d012755//Zm00001d028838//Zm00001d020279//Zm00001d028771//Zm00001d028769//Zm00001d047721
GO:0008361	P	regulation of cell size	6	709	163	39324	0.081	1	//Zm00001d028823//Zm00001d018445//Zm00001d051945//Zm00001d001978//Zm00001d046506//Zm00001d045482
GO:0019693	P	ribose phosphate metabolic process	31	709	1921	39324	0.76	1	//Zm00001d017966//Zm00001d041480//Zm00001d047965//Zm00001d018370//Zm00001d028782//Zm00001d021972//Zm00001d028036//Zm00001d051794//Zm00001d053861//Zm00001d045483//Zm00001d047583//Zm00001d024670//Zm00001d018632//Zm00001d036431//Zm00001d015612//Zm00001d028834//Zm00001d012503//Zm00001d021891//Zm00001d011929//Zm00001d038251//Zm00001d027723//Zm00001d039043//Zm00001d007038//Zm00001d018633//Zm00001d00233…
GO:0009914	P	hormone transport	6	709	324	39324	0.53	1	//Zm00001d042585//Zm00001d038209//Zm00001d046218//Zm00001d046506//Zm00001d006922//Zm00001d045482
GO:0006066	P	alcohol metabolic process	16	709	936	39324	0.62	1	//Zm00001d003181//Zm00001d028180//Zm00001d022538//Zm00001d001896//Zm00001d029288//Zm00001d049560//Zm00001d028762//Zm00001d045261//Zm00001d005808//Zm00001d015234//Zm00001d038252//Zm00001d051847//Zm00001d047582//Zm00001d029416//Zm00001d011352//Zm00001d007424
GO:0009853	P	photorespiration	8	709	251	39324	0.091	1	//Zm00001d006839//Zm00001d007058//Zm00001d046506//Zm00001d028773//Zm00001d039131//Zm00001d039565//Zm00001d045482//Zm00001d007038
GO:2000026	P	regulation of multicellular organismal development	33	709	1430	39324	0.095	1	//Zm00001d035689//Zm00001d038553//Zm00001d049884//Zm00001d013423//Zm00001d033786//Zm00001d040381//Zm00001d008998//Zm00001d026594//Zm00001d018445//Zm00001d040382//Zm00001d051795//Zm00001d019215//Zm00001d053829//Zm00001d052952//Zm00001d020403//Zm00001d028769//Zm00001d047721//Zm00001d012505//Zm00001d022002//Zm00001d026595//Zm00001d012503//Zm00001d043517//Zm00001d050185//Zm00001d039141//Zm00001d00703…
GO:0048528	P	post-embryonic root development	9	709	320	39324	0.13	1	//Zm00001d006922//Zm00001d042833//Zm00001d034796//Zm00001d028769//Zm00001d038251//Zm00001d015277//Zm00001d045295//Zm00001d027722//Zm00001d047721
GO:0006996	P	organelle organization	129	709	7514	39324	0.74	1	//Zm00001d038650//Zm00001d038892//Zm00001d014093//Zm00001d039132//Zm00001d051543//Zm00001d039131//Zm00001d047965//Zm00001d029478//Zm00001d029477//Zm00001d015272//Zm00001d028073//Zm00001d053829//Zm00001d051796//Zm00001d007769//Zm00001d006588//Zm00001d021635//Zm00001d020983//Zm00001d047672//Zm00001d011927//Zm00001d046583//Zm00001d008559//Zm00001d021891//Zm00001d021653//Zm00001d011928//Zm00001d02200…
GO:0006417	P	regulation of translation	15	709	573	39324	0.1	1	//Zm00001d007893//Zm00001d011956//Zm00001d011078//Zm00001d051846//Zm00001d013653//Zm00001d053861//Zm00001d034797//Zm00001d036296//Zm00001d003759//Zm00001d006924//Zm00001d033149//Zm00001d020983//Zm00001d028782//Zm00001d007900//Zm00001d006588
GO:0048527	P	lateral root development	5	709	290	39324	0.6	1	//Zm00001d015277//Zm00001d045295//Zm00001d038251//Zm00001d042833//Zm00001d006922
GO:0006413	P	translational initiation	6	709	417	39324	0.76	1	//Zm00001d023305//Zm00001d017303//Zm00001d048525//Zm00001d039565//Zm00001d028782//Zm00001d007900
GO:0006412	P	translation	63	709	2568	39324	0.0096	1	//Zm00001d045448//Zm00001d023305//Zm00001d011956//Zm00001d007055//Zm00001d031471//Zm00001d038535//Zm00001d007810//Zm00001d036296//Zm00001d051543//Zm00001d011159//Zm00001d034797//Zm00001d003496//Zm00001d046506//Zm00001d045500//Zm00001d028782//Zm00001d048787//Zm00001d024571//Zm00001d007893//Zm00001d014968//Zm00001d011078//Zm00001d049649//Zm00001d003198//Zm00001d053861//Zm00001d003759//Zm00001d04548…
GO:0048523	P	negative regulation of cellular process	58	709	3115	39324	0.42	1	//Zm00001d045584//Zm00001d011159//Zm00001d011956//Zm00001d012755//Zm00001d017964//Zm00001d018235//Zm00001d053401//Zm00001d028481//Zm00001d052148//Zm00001d022536//Zm00001d039856//Zm00001d028782//Zm00001d008782//Zm00001d007893//Zm00001d018445//Zm00001d053836//Zm00001d005812//Zm00001d034944//Zm00001d034278//Zm00001d034365//Zm00001d008998//Zm00001d033149//Zm00001d021636//Zm00001d053716//Zm00001d02040…
GO:0019362	P	pyridine nucleotide metabolic process	14	709	723	39324	0.43	1	//Zm00001d028834//Zm00001d024572//Zm00001d018633//Zm00001d051794//Zm00001d025412//Zm00001d053861//Zm00001d049560//Zm00001d024333//Zm00001d018370//Zm00001d018632//Zm00001d036431//Zm00001d039043//Zm00001d007038//Zm00001d012615
GO:0033044	P	regulation of chromosome organization	6	709	292	39324	0.43	1	//Zm00001d028837//Zm00001d012755//Zm00001d006922//Zm00001d028771//Zm00001d009233//Zm00001d029206
GO:0006520	P	cellular amino acid metabolic process	17	709	1438	39324	0.98	1	//Zm00001d045584//Zm00001d018633//Zm00001d017301//Zm00001d002694//Zm00001d012503//Zm00001d053107//Zm00001d028180//Zm00001d031471//Zm00001d042833//Zm00001d028888//Zm00001d028769//Zm00001d005808//Zm00001d003198//Zm00001d026334//Zm00001d018632//Zm00001d047721//Zm00001d043301
GO:0009636	P	response to toxic substance	5	709	488	39324	0.94	1	//Zm00001d038866//Zm00001d005279//Zm00001d047458//Zm00001d053862//Zm00001d053715
GO:2000241	P	regulation of reproductive process	14	709	804	39324	0.59	1	//Zm00001d040381//Zm00001d018445//Zm00001d012503//Zm00001d051945//Zm00001d049884//Zm00001d017755//Zm00001d038553//Zm00001d051795//Zm00001d043517//Zm00001d019215//Zm00001d042833//Zm00001d052952//Zm00001d008998//Zm00001d007039
GO:0031324	P	negative regulation of cellular metabolic process	39	709	1985	39324	0.32	1	//Zm00001d045584//Zm00001d011956//Zm00001d012755//Zm00001d029287//Zm00001d018235//Zm00001d028481//Zm00001d005812//Zm00001d008782//Zm00001d007893//Zm00001d018445//Zm00001d008998//Zm00001d033149//Zm00001d020983//Zm00001d053716//Zm00001d020409//Zm00001d012505//Zm00001d028837//Zm00001d003000//Zm00001d022002//Zm00001d034718//Zm00001d038649//Zm00001d013653//Zm00001d050185//Zm00001d039140//Zm00001d03629…
GO:0009637	P	response to blue light	8	709	233	39324	0.066	1	//Zm00001d053861//Zm00001d046506//Zm00001d039131//Zm00001d029946//Zm00001d006553//Zm00001d006587//Zm00001d045482//Zm00001d044396
GO:0031348	P	negative regulation of defense response	15	709	452	39324	0.021	1	//Zm00001d012505//Zm00001d018333//Zm00001d021942//Zm00001d021943//Zm00001d034944//Zm00001d017964//Zm00001d042833//Zm00001d043516//Zm00001d034365//Zm00001d028770//Zm00001d053401//Zm00001d007902//Zm00001d036431//Zm00001d048774//Zm00001d048776
GO:0043449	P	cellular alkene metabolic process	5	709	224	39324	0.38	1	//Zm00001d028769//Zm00001d017992//Zm00001d047721//Zm00001d053401//Zm00001d013423
GO:0007165	P	signal transduction	140	709	7006	39324	0.1	1	//Zm00001d031470//Zm00001d053401//Zm00001d038409//Zm00001d028481//Zm00001d029478//Zm00001d015276//Zm00001d046506//Zm00001d011352//Zm00001d028073//Zm00001d018333//Zm00001d018332//Zm00001d014967//Zm00001d034944//Zm00001d034796//Zm00001d006588//Zm00001d018635//Zm00001d038554//Zm00001d038649//Zm00001d039634//Zm00001d011929//Zm00001d037397//Zm00001d027722//Zm00001d020858//Zm00001d033572//Zm00001d01730…
GO:0007166	P	cell surface receptor signaling pathway	18	709	1101	39324	0.69	1	//Zm00001d028073//Zm00001d028836//Zm00001d018333//Zm00001d018332//Zm00001d023653//Zm00001d039565//Zm00001d012882//Zm00001d019246//Zm00001d034278//Zm00001d011929//Zm00001d043516//Zm00001d028770//Zm00001d029286//Zm00001d006588//Zm00001d013747//Zm00001d045114//Zm00001d037397//Zm00001d008782
GO:0009966	P	regulation of signal transduction	19	709	964	39324	0.38	1	//Zm00001d013466//Zm00001d039856//Zm00001d028823//Zm00001d031211//Zm00001d029721//Zm00001d001978//Zm00001d014967//Zm00001d039565//Zm00001d042833//Zm00001d046506//Zm00001d053836//Zm00001d034278//Zm00001d013423//Zm00001d014093//Zm00001d043516//Zm00001d045482//Zm00001d020409//Zm00001d011352//Zm00001d034944
GO:0031347	P	regulation of defense response	26	709	1056	39324	0.074	1	//Zm00001d017964//Zm00001d053401//Zm00001d040357//Zm00001d026594//Zm00001d018333//Zm00001d034944//Zm00001d034365//Zm00001d036431//Zm00001d020409//Zm00001d020277//Zm00001d012505//Zm00001d022536//Zm00001d020279//Zm00001d043516//Zm00001d046534//Zm00001d048774//Zm00001d021942//Zm00001d021943//Zm00001d020280//Zm00001d042833//Zm00001d028770//Zm00001d023450//Zm00001d028775//Zm00001d042111//Zm00001d00790…
GO:0044712	P	single-organism catabolic process	56	709	3285	39324	0.69	1	//Zm00001d038650//Zm00001d011955//Zm00001d029416//Zm00001d024393//Zm00001d038553//Zm00001d017966//Zm00001d051320//Zm00001d013423//Zm00001d021335//Zm00001d012615//Zm00001d018370//Zm00001d046506//Zm00001d043301//Zm00001d048788//Zm00001d021972//Zm00001d007892//Zm00001d014093//Zm00001d051794//Zm00001d053861//Zm00001d045483//Zm00001d045482//Zm00001d036700//Zm00001d048672//Zm00001d006588//Zm00001d02818…
GO:0044710	P	single-organism metabolic process	337	709	17698	39324	0.097	1	//Zm00001d038650//Zm00001d053123//Zm00001d046595//Zm00001d038892//Zm00001d031471//Zm00001d038553//Zm00001d038551//Zm00001d043301//Zm00001d041480//Zm00001d051543//Zm00001d039131//Zm00001d021335//Zm00001d021334//Zm00001d047967//Zm00001d022191//Zm00001d046506//Zm00001d036431//Zm00001d011352//Zm00001d051798//Zm00001d028072//Zm00001d014968//Zm00001d018445//Zm00001d039175//Zm00001d039284//Zm00001d04558…
GO:0042440	P	pigment metabolic process	20	709	750	39324	0.059	1	//Zm00001d051798//Zm00001d014093//Zm00001d038650//Zm00001d008559//Zm00001d047501//Zm00001d036700//Zm00001d028180//Zm00001d029417//Zm00001d006588//Zm00001d053861//Zm00001d046399//Zm00001d040356//Zm00001d033786//Zm00001d049407//Zm00001d015234//Zm00001d026594//Zm00001d031926//Zm00001d052001//Zm00001d047583//Zm00001d053715
GO:0034248	P	regulation of cellular amide metabolic process	15	709	577	39324	0.11	1	//Zm00001d007893//Zm00001d011956//Zm00001d011078//Zm00001d051846//Zm00001d013653//Zm00001d053861//Zm00001d034797//Zm00001d036296//Zm00001d003759//Zm00001d006924//Zm00001d033149//Zm00001d020983//Zm00001d028782//Zm00001d007900//Zm00001d006588
GO:0070271	P	protein complex biogenesis	33	709	1548	39324	0.19	1	//Zm00001d039354//Zm00001d038892//Zm00001d013505//Zm00001d021335//Zm00001d045482//Zm00001d008999//Zm00001d018192//Zm00001d014093//Zm00001d045483//Zm00001d046506//Zm00001d031760//Zm00001d006588//Zm00001d024670//Zm00001d016166//Zm00001d022003//Zm00001d021891//Zm00001d007058//Zm00001d011928//Zm00001d038252//Zm00001d053123//Zm00001d006553//Zm00001d027722//Zm00001d029206//Zm00001d007038//Zm00001d03669…
GO:0051171	P	regulation of nitrogen compound metabolic process	139	709	8331	39324	0.86	1	//Zm00001d018235//Zm00001d028481//Zm00001d047967//Zm00001d029477//Zm00001d015275//Zm00001d018445//Zm00001d049648//Zm00001d051795//Zm00001d034797//Zm00001d028879//Zm00001d006588//Zm00001d033149//Zm00001d021635//Zm00001d021636//Zm00001d047672//Zm00001d035907//Zm00001d042580//Zm00001d013653//Zm00001d042997//Zm00001d011929//Zm00001d050185//Zm00001d036296//Zm00001d039044//Zm00001d018228//Zm00001d00279…
GO:0009967	P	positive regulation of signal transduction	10	709	223	39324	0.0091	1	//Zm00001d031211//Zm00001d029721//Zm00001d001978//Zm00001d014093//Zm00001d039565//Zm00001d046506//Zm00001d013423//Zm00001d043516//Zm00001d045482//Zm00001d011352
GO:0044093	P	positive regulation of molecular function	18	709	870	39324	0.31	1	//Zm00001d033572//Zm00001d018633//Zm00001d031211//Zm00001d029721//Zm00001d001978//Zm00001d038649//Zm00001d017755//Zm00001d028837//Zm00001d003759//Zm00001d032879//Zm00001d013423//Zm00001d045261//Zm00001d026579//Zm00001d038251//Zm00001d018632//Zm00001d034796//Zm00001d002988//Zm00001d015612
GO:0044092	P	negative regulation of molecular function	15	709	623	39324	0.16	1	//Zm00001d045584//Zm00001d028837//Zm00001d036431//Zm00001d029441//Zm00001d039841//Zm00001d038649//Zm00001d019246//Zm00001d047705//Zm00001d018282//Zm00001d045048//Zm00001d020459//Zm00001d036296//Zm00001d023350//Zm00001d051847//Zm00001d039042
GO:0006096	P	glycolytic process	6	709	395	39324	0.72	1	//Zm00001d051794//Zm00001d024333//Zm00001d018370//Zm00001d036431//Zm00001d039043//Zm00001d007038
GO:0006661	P	phosphatidylinositol biosynthetic process	5	709	182	39324	0.24	1	//Zm00001d026629//Zm00001d014968//Zm00001d042872//Zm00001d028040//Zm00001d039455
GO:0033036	P	macromolecule localization	57	709	3448	39324	0.77	1	//Zm00001d015970//Zm00001d039351//Zm00001d038892//Zm00001d017964//Zm00001d038536//Zm00001d002789//Zm00001d053401//Zm00001d012633//Zm00001d042461//Zm00001d018370//Zm00001d012851//Zm00001d015272//Zm00001d021972//Zm00001d026594//Zm00001d017887//Zm00001d034944//Zm00001d045483//Zm00001d034796//Zm00001d034364//Zm00001d034365//Zm00001d018112//Zm00001d052952//Zm00001d028870//Zm00001d036431//Zm00001d05371…
GO:0006664	P	glycolipid metabolic process	10	709	285	39324	0.039	1	//Zm00001d026629//Zm00001d014968//Zm00001d018445//Zm00001d051945//Zm00001d052416//Zm00001d045261//Zm00001d034718//Zm00001d033149//Zm00001d029206//Zm00001d018429
GO:1901419	P	regulation of response to alcohol	7	709	152	39324	0.024	1	//Zm00001d039856//Zm00001d014093//Zm00001d045482//Zm00001d043516//Zm00001d053836//Zm00001d046506//Zm00001d011352
GO:0051052	P	regulation of DNA metabolic process	8	709	337	39324	0.27	1	//Zm00001d011956//Zm00001d006922//Zm00001d049884//Zm00001d028771//Zm00001d028840//Zm00001d021635//Zm00001d040381//Zm00001d021636
GO:0046034	P	ATP metabolic process	14	709	1000	39324	0.86	1	//Zm00001d021972//Zm00001d036431//Zm00001d041480//Zm00001d051794//Zm00001d045483//Zm00001d047583//Zm00001d028773//Zm00001d048672//Zm00001d024333//Zm00001d013254//Zm00001d018370//Zm00001d027723//Zm00001d039043//Zm00001d007038
GO:0046031	P	ADP metabolic process	6	709	395	39324	0.72	1	//Zm00001d051794//Zm00001d024333//Zm00001d018370//Zm00001d036431//Zm00001d039043//Zm00001d007038
GO:0019932	P	second-messenger-mediated signaling	6	709	213	39324	0.19	1	//Zm00001d002694//Zm00001d018445//Zm00001d013747//Zm00001d031289//Zm00001d052416//Zm00001d052415
GO:0007389	P	pattern specification process	16	709	874	39324	0.51	1	//Zm00001d011956//Zm00001d031211//Zm00001d023653//Zm00001d033246//Zm00001d017964//Zm00001d043517//Zm00001d006922//Zm00001d013423//Zm00001d040356//Zm00001d028481//Zm00001d039017//Zm00001d009233//Zm00001d042718//Zm00001d023479//Zm00001d042111//Zm00001d011352
GO:0010038	P	response to metal ion	25	709	1276	39324	0.37	1	//Zm00001d038650//Zm00001d013505//Zm00001d052227//Zm00001d039293//Zm00001d018370//Zm00001d020957//Zm00001d045482//Zm00001d051795//Zm00001d046506//Zm00001d028180//Zm00001d016166//Zm00001d036431//Zm00001d028974//Zm00001d021891//Zm00001d038649//Zm00001d053124//Zm00001d039283//Zm00001d039043//Zm00001d007038//Zm00001d012849//Zm00001d012846//Zm00001d028771//Zm00001d024333//Zm00001d013254//Zm00001d007900
GO:0051667	P	establishment of plastid localization	6	709	185	39324	0.12	1	//Zm00001d036698//Zm00001d022003//Zm00001d028036//Zm00001d053861//Zm00001d039131//Zm00001d006588
GO:0051701	P	interaction with host	5	709	246	39324	0.46	1	//Zm00001d036296//Zm00001d022536//Zm00001d039283//Zm00001d011956//Zm00001d034944
GO:0010035	P	response to inorganic substance	67	709	2920	39324	0.028	1	//Zm00001d023306//Zm00001d012101//Zm00001d012102//Zm00001d014967//Zm00001d038650//Zm00001d013505//Zm00001d013504//Zm00001d017887//Zm00001d039566//Zm00001d041480//Zm00001d052227//Zm00001d013423//Zm00001d039293//Zm00001d021334//Zm00001d022191//Zm00001d018370//Zm00001d046506//Zm00001d038252//Zm00001d027723//Zm00001d022179//Zm00001d018445//Zm00001d020957//Zm00001d003198//Zm00001d043365//Zm00001d05179…
GO:0009179	P	purine ribonucleoside diphosphate metabolic process	6	709	400	39324	0.73	1	//Zm00001d051794//Zm00001d024333//Zm00001d018370//Zm00001d036431//Zm00001d039043//Zm00001d007038
GO:0010033	P	response to organic substance	131	709	5992	39324	0.011	1	//Zm00001d031470//Zm00001d038553//Zm00001d053401//Zm00001d028481//Zm00001d018632//Zm00001d045482//Zm00001d011352//Zm00001d034365//Zm00001d039284//Zm00001d034944//Zm00001d051795//Zm00001d006588//Zm00001d033149//Zm00001d006587//Zm00001d018633//Zm00001d012494//Zm00001d038554//Zm00001d038649//Zm00001d039634//Zm00001d026206//Zm00001d011928//Zm00001d050185//Zm00001d022180//Zm00001d036296//Zm00001d03928…
GO:0009072	P	aromatic amino acid family metabolic process	5	709	369	39324	0.79	1	//Zm00001d053107//Zm00001d038649//Zm00001d028678//Zm00001d024393//Zm00001d013423
GO:0010363	P	regulation of plant-type hypersensitive response	13	709	636	39324	0.37	1	//Zm00001d046534//Zm00001d012505//Zm00001d022536//Zm00001d034944//Zm00001d017964//Zm00001d043516//Zm00001d034365//Zm00001d028770//Zm00001d053401//Zm00001d023450//Zm00001d026594//Zm00001d036431//Zm00001d007902
GO:0009791	P	post-embryonic development	87	709	4254	39324	0.12	1	//Zm00001d031470//Zm00001d038553//Zm00001d028481//Zm00001d015277//Zm00001d045482//Zm00001d034364//Zm00001d014968//Zm00001d018445//Zm00001d051795//Zm00001d034796//Zm00001d031589//Zm00001d021636//Zm00001d039634//Zm00001d036296//Zm00001d027722//Zm00001d036698//Zm00001d051945//Zm00001d042111//Zm00001d033786//Zm00001d021318//Zm00001d011956//Zm00001d013423//Zm00001d028974//Zm00001d028782//Zm00001d04650…
GO:0031668	P	cellular response to extracellular stimulus	19	709	683	39324	0.047	1	//Zm00001d007892//Zm00001d039283//Zm00001d052416//Zm00001d018445//Zm00001d012503//Zm00001d051945//Zm00001d028180//Zm00001d017966//Zm00001d016166//Zm00001d034718//Zm00001d048672//Zm00001d033786//Zm00001d003198//Zm00001d028769//Zm00001d002830//Zm00001d018429//Zm00001d047721//Zm00001d047582//Zm00001d038252
GO:0031669	P	cellular response to nutrient levels	17	709	571	39324	0.035	1	//Zm00001d007892//Zm00001d039283//Zm00001d052416//Zm00001d018445//Zm00001d012503//Zm00001d051945//Zm00001d028180//Zm00001d017966//Zm00001d016166//Zm00001d034718//Zm00001d033786//Zm00001d003198//Zm00001d028769//Zm00001d002830//Zm00001d038252//Zm00001d047721//Zm00001d018429
GO:0006576	P	cellular biogenic amine metabolic process	10	709	380	39324	0.16	1	//Zm00001d028678//Zm00001d038555//Zm00001d024393//Zm00001d028888//Zm00001d013423//Zm00001d005808//Zm00001d026334//Zm00001d002830//Zm00001d038649//Zm00001d007424
GO:0044249	P	cellular biosynthetic process	344	709	18699	39324	0.32	1	//Zm00001d039132//Zm00001d051543//Zm00001d039131//Zm00001d045261//Zm00001d015277//Zm00001d015275//Zm00001d051798//Zm00001d051795//Zm00001d051796//Zm00001d038555//Zm00001d050185//Zm00001d027722//Zm00001d002790//Zm00001d033572//Zm00001d033573//Zm00001d051945//Zm00001d051946//Zm00001d028840//Zm00001d026334//Zm00001d032795//Zm00001d026333//Zm00001d011956//Zm00001d038535//Zm00001d012488//Zm00001d04035…
GO:0098542	P	defense response to other organism	48	709	1975	39324	0.025	1	//Zm00001d011956//Zm00001d024393//Zm00001d038553//Zm00001d017964//Zm00001d040004//Zm00001d053401//Zm00001d021335//Zm00001d040357//Zm00001d038650//Zm00001d018194//Zm00001d034278//Zm00001d034944//Zm00001d017591//Zm00001d053862//Zm00001d034365//Zm00001d013268//Zm00001d022179//Zm00001d006588//Zm00001d031926//Zm00001d033149//Zm00001d020983//Zm00001d036431//Zm00001d041927//Zm00001d020277//Zm00001d01250…
GO:0034641	P	cellular nitrogen compound metabolic process	346	709	20980	39324	0.99	1	//Zm00001d039132//Zm00001d051543//Zm00001d015275//Zm00001d053863//Zm00001d051798//Zm00001d051794//Zm00001d051795//Zm00001d051796//Zm00001d038555//Zm00001d021890//Zm00001d021891//Zm00001d026206//Zm00001d050185//Zm00001d039044//Zm00001d027723//Zm00001d002790//Zm00001d039043//Zm00001d033571//Zm00001d033572//Zm00001d033573//Zm00001d051945//Zm00001d051946//Zm00001d028840//Zm00001d028841//Zm00001d02633…
GO:0016567	P	protein ubiquitination	30	709	1505	39324	0.32	1	//Zm00001d023306//Zm00001d012101//Zm00001d022400//Zm00001d022401//Zm00001d011956//Zm00001d028823//Zm00001d012494//Zm00001d016840//Zm00001d026505//Zm00001d042833//Zm00001d051936//Zm00001d033858//Zm00001d034944//Zm00001d031290//Zm00001d018111//Zm00001d018428//Zm00001d028837//Zm00001d006839//Zm00001d006553//Zm00001d002693//Zm00001d017465//Zm00001d033344//Zm00001d011060//Zm00001d022154//Zm00001d02877…
GO:0016441	P	posttranscriptional gene silencing	10	709	341	39324	0.097	1	//Zm00001d011956//Zm00001d049884//Zm00001d017964//Zm00001d013267//Zm00001d036296//Zm00001d052951//Zm00001d033149//Zm00001d021636//Zm00001d020983//Zm00001d037833
GO:0023052	P	signaling	164	709	8380	39324	0.13	1	//Zm00001d020858//Zm00001d029286//Zm00001d022005//Zm00001d031470//Zm00001d053401//Zm00001d038409//Zm00001d028481//Zm00001d029478//Zm00001d015276//Zm00001d046506//Zm00001d011352//Zm00001d028073//Zm00001d018333//Zm00001d018332//Zm00001d014967//Zm00001d034944//Zm00001d034796//Zm00001d006588//Zm00001d018635//Zm00001d035907//Zm00001d038554//Zm00001d039141//Zm00001d038649//Zm00001d046218//Zm00001d01192…
GO:0016114	P	terpenoid biosynthetic process	10	709	446	39324	0.29	1	//Zm00001d042584//Zm00001d007894//Zm00001d047501//Zm00001d029416//Zm00001d039634//Zm00001d040356//Zm00001d015234//Zm00001d039175//Zm00001d052001//Zm00001d002999
GO:0016054	P	organic acid catabolic process	16	709	757	39324	0.3	1	//Zm00001d007892//Zm00001d014093//Zm00001d002694//Zm00001d048788//Zm00001d053107//Zm00001d029416//Zm00001d024393//Zm00001d006839//Zm00001d013423//Zm00001d045483//Zm00001d051320//Zm00001d020860//Zm00001d028771//Zm00001d021335//Zm00001d012633//Zm00001d012883
GO:0016569	P	covalent chromatin modification	23	709	1088	39324	0.25	1	//Zm00001d011956//Zm00001d045583//Zm00001d012755//Zm00001d049884//Zm00001d052149//Zm00001d040382//Zm00001d051796//Zm00001d053829//Zm00001d052952//Zm00001d021636//Zm00001d040381//Zm00001d026595//Zm00001d034717//Zm00001d012503//Zm00001d036296//Zm00001d019195//Zm00001d006922//Zm00001d033150//Zm00001d028771//Zm00001d028840//Zm00001d029719//Zm00001d023479//Zm00001d026333
GO:0023051	P	regulation of signaling	19	709	986	39324	0.42	1	//Zm00001d013466//Zm00001d039856//Zm00001d028823//Zm00001d031211//Zm00001d029721//Zm00001d001978//Zm00001d014967//Zm00001d039565//Zm00001d042833//Zm00001d046506//Zm00001d053836//Zm00001d034278//Zm00001d013423//Zm00001d014093//Zm00001d043516//Zm00001d045482//Zm00001d020409//Zm00001d011352//Zm00001d034944
GO:1903409	P	reactive oxygen species biosynthetic process	6	709	127	39324	0.031	1	//Zm00001d001896//Zm00001d034364//Zm00001d012634//Zm00001d006588//Zm00001d009233//Zm00001d029206
GO:0010629	P	negative regulation of gene expression	36	709	1536	39324	0.072	1	//Zm00001d011956//Zm00001d012755//Zm00001d017964//Zm00001d049884//Zm00001d028481//Zm00001d040381//Zm00001d005812//Zm00001d008782//Zm00001d007893//Zm00001d018445//Zm00001d008998//Zm00001d018111//Zm00001d052951//Zm00001d033149//Zm00001d020983//Zm00001d018429//Zm00001d013267//Zm00001d012505//Zm00001d029287//Zm00001d003000//Zm00001d022002//Zm00001d034718//Zm00001d013653//Zm00001d050185//Zm00001d03914…
GO:0006807	P	nitrogen compound metabolic process	370	709	22193	39324	0.99	1	//Zm00001d039132//Zm00001d051543//Zm00001d045261//Zm00001d015275//Zm00001d053863//Zm00001d051798//Zm00001d051794//Zm00001d051795//Zm00001d051796//Zm00001d038555//Zm00001d021890//Zm00001d021891//Zm00001d026206//Zm00001d050185//Zm00001d027722//Zm00001d027723//Zm00001d002790//Zm00001d039043//Zm00001d033571//Zm00001d033572//Zm00001d033573//Zm00001d001977//Zm00001d051945//Zm00001d051946//Zm00001d02884…
GO:0046496	P	nicotinamide nucleotide metabolic process	14	709	717	39324	0.42	1	//Zm00001d028834//Zm00001d024572//Zm00001d018633//Zm00001d051794//Zm00001d025412//Zm00001d053861//Zm00001d049560//Zm00001d024333//Zm00001d018370//Zm00001d018632//Zm00001d036431//Zm00001d039043//Zm00001d007038//Zm00001d012615
GO:0009651	P	response to salt stress	39	709	1708	39324	0.084	1	//Zm00001d033917//Zm00001d038650//Zm00001d012488//Zm00001d041480//Zm00001d052227//Zm00001d013423//Zm00001d039293//Zm00001d029478//Zm00001d022191//Zm00001d018370//Zm00001d038252//Zm00001d011352//Zm00001d031290//Zm00001d016166//Zm00001d018632//Zm00001d005279//Zm00001d002999//Zm00001d035689//Zm00001d042779//Zm00001d022002//Zm00001d044940//Zm00001d053124//Zm00001d029207//Zm00001d039283//Zm00001d04758…
GO:0034660	P	ncRNA metabolic process	23	709	1313	39324	0.59	1	//Zm00001d039568//Zm00001d024917//Zm00001d031471//Zm00001d017964//Zm00001d002789//Zm00001d051937//Zm00001d045501//Zm00001d006361//Zm00001d028035//Zm00001d017887//Zm00001d053861//Zm00001d052952//Zm00001d006587//Zm00001d018634//Zm00001d006588//Zm00001d043907//Zm00001d046583//Zm00001d022003//Zm00001d012503//Zm00001d028183//Zm00001d039456//Zm00001d022180//Zm00001d036698
GO:0006195	P	purine nucleotide catabolic process	11	709	719	39324	0.75	1	//Zm00001d021972//Zm00001d021891//Zm00001d012846//Zm00001d053861//Zm00001d045483//Zm00001d041480//Zm00001d048672//Zm00001d047965//Zm00001d013254//Zm00001d027723//Zm00001d047583
GO:0044242	P	cellular lipid catabolic process	12	709	457	39324	0.13	1	//Zm00001d048788//Zm00001d012883//Zm00001d029416//Zm00001d014093//Zm00001d006839//Zm00001d045483//Zm00001d051320//Zm00001d020860//Zm00001d028771//Zm00001d021335//Zm00001d012633//Zm00001d043301
GO:0045088	P	regulation of innate immune response	15	709	770	39324	0.42	1	//Zm00001d046534//Zm00001d012505//Zm00001d042111//Zm00001d022536//Zm00001d034944//Zm00001d017964//Zm00001d043516//Zm00001d034365//Zm00001d028770//Zm00001d053401//Zm00001d040357//Zm00001d023450//Zm00001d026594//Zm00001d036431//Zm00001d007902
GO:0002376	P	immune system process	49	709	2292	39324	0.13	1	//Zm00001d011956//Zm00001d034944//Zm00001d024393//Zm00001d017965//Zm00001d017964//Zm00001d040004//Zm00001d053401//Zm00001d040356//Zm00001d040357//Zm00001d022536//Zm00001d039565//Zm00001d018194//Zm00001d034278//Zm00001d026594//Zm00001d034365//Zm00001d012852//Zm00001d051795//Zm00001d053862//Zm00001d035907//Zm00001d013268//Zm00001d041927//Zm00001d020403//Zm00001d033149//Zm00001d020983//Zm00001d03643…
GO:0051187	P	cofactor catabolic process	8	709	208	39324	0.04	1	//Zm00001d038650//Zm00001d049649//Zm00001d036700//Zm00001d028180//Zm00001d029417//Zm00001d046399//Zm00001d006588//Zm00001d016166
GO:0051186	P	cofactor metabolic process	39	709	1831	39324	0.17	1	//Zm00001d038650//Zm00001d028834//Zm00001d029416//Zm00001d029417//Zm00001d021889//Zm00001d053861//Zm00001d040356//Zm00001d012615//Zm00001d015234//Zm00001d018370//Zm00001d022537//Zm00001d051798//Zm00001d024572//Zm00001d049649//Zm00001d051794//Zm00001d051795//Zm00001d053829//Zm00001d025412//Zm00001d006588//Zm00001d016166//Zm00001d020983//Zm00001d036431//Zm00001d042584//Zm00001d042998//Zm00001d01863…
GO:0044262	P	cellular carbohydrate metabolic process	40	709	1909	39324	0.19	1	//Zm00001d033917//Zm00001d028824//Zm00001d038650//Zm00001d046595//Zm00001d052227//Zm00001d039131//Zm00001d045261//Zm00001d038304//Zm00001d032794//Zm00001d011352//Zm00001d031211//Zm00001d039284//Zm00001d013268//Zm00001d028762//Zm00001d020403//Zm00001d018632//Zm00001d018633//Zm00001d041510//Zm00001d044947//Zm00001d035689//Zm00001d036475//Zm00001d017699//Zm00001d047501//Zm00001d029151//Zm00001d02818…
GO:0044260	P	cellular macromolecule metabolic process	453	709	25692	39324	0.8	1	//Zm00001d039132//Zm00001d051543//Zm00001d039131//Zm00001d038409//Zm00001d015275//Zm00001d051796//Zm00001d021890//Zm00001d026206//Zm00001d050185//Zm00001d027722//Zm00001d039042//Zm00001d033571//Zm00001d033572//Zm00001d033573//Zm00001d001977//Zm00001d051945//Zm00001d017754//Zm00001d051946//Zm00001d019246//Zm00001d019245//Zm00001d028840//Zm00001d028841//Zm00001d026334//Zm00001d045261//Zm00001d03282…
GO:0009126	P	purine nucleoside monophosphate metabolic process	14	709	1072	39324	0.92	1	//Zm00001d021972//Zm00001d036431//Zm00001d041480//Zm00001d051794//Zm00001d045483//Zm00001d047583//Zm00001d028773//Zm00001d048672//Zm00001d024333//Zm00001d013254//Zm00001d018370//Zm00001d027723//Zm00001d039043//Zm00001d007038
GO:0080147	P	root hair cell development	6	709	464	39324	0.84	1	//Zm00001d031211//Zm00001d034761//Zm00001d039293//Zm00001d020403//Zm00001d038251//Zm00001d038252
GO:0051188	P	cofactor biosynthetic process	15	709	770	39324	0.42	1	//Zm00001d051798//Zm00001d042584//Zm00001d042998//Zm00001d008559//Zm00001d029416//Zm00001d051795//Zm00001d053861//Zm00001d025412//Zm00001d040356//Zm00001d039142//Zm00001d015234//Zm00001d020983//Zm00001d018633//Zm00001d018632//Zm00001d022537
GO:0046130	P	purine ribonucleoside catabolic process	11	709	637	39324	0.6	1	//Zm00001d021972//Zm00001d021891//Zm00001d012846//Zm00001d053861//Zm00001d045483//Zm00001d041480//Zm00001d048672//Zm00001d047965//Zm00001d013254//Zm00001d027723//Zm00001d047583
GO:0006364	P	rRNA processing	17	709	725	39324	0.17	1	//Zm00001d039568//Zm00001d046583//Zm00001d006361//Zm00001d022003//Zm00001d024917//Zm00001d028035//Zm00001d017887//Zm00001d028183//Zm00001d036698//Zm00001d053861//Zm00001d002789//Zm00001d052952//Zm00001d022180//Zm00001d006587//Zm00001d039456//Zm00001d018634//Zm00001d006588
GO:0006366	P	transcription from RNA polymerase II promoter	30	709	1878	39324	0.77	1	//Zm00001d031591//Zm00001d029417//Zm00001d012755//Zm00001d039113//Zm00001d018235//Zm00001d021335//Zm00001d007039//Zm00001d048786//Zm00001d042781//Zm00001d034278//Zm00001d051796//Zm00001d019214//Zm00001d007769//Zm00001d005811//Zm00001d053716//Zm00001d047672//Zm00001d029287//Zm00001d028836//Zm00001d013631//Zm00001d013653//Zm00001d053124//Zm00001d050185//Zm00001d039140//Zm00001d018228//Zm00001d05137…
GO:0007186	P	G-protein coupled receptor signaling pathway	6	709	262	39324	0.34	1	//Zm00001d029286//Zm00001d018333//Zm00001d011929//Zm00001d006588//Zm00001d024670//Zm00001d047458
GO:0006220	P	pyrimidine nucleotide metabolic process	7	709	260	39324	0.2	1	//Zm00001d012846//Zm00001d012503//Zm00001d002334//Zm00001d035984//Zm00001d017966//Zm00001d047722//Zm00001d028782
GO:0035383	P	thioester metabolic process	9	709	273	39324	0.065	1	//Zm00001d026595//Zm00001d049649//Zm00001d040382//Zm00001d029416//Zm00001d021889//Zm00001d053829//Zm00001d049560//Zm00001d016166//Zm00001d002694
GO:0019748	P	secondary metabolic process	34	709	1706	39324	0.3	1	//Zm00001d045584//Zm00001d011955//Zm00001d038555//Zm00001d038553//Zm00001d012488//Zm00001d013423//Zm00001d033786//Zm00001d045295//Zm00001d020957//Zm00001d039175//Zm00001d007894//Zm00001d018445//Zm00001d014093//Zm00001d031926//Zm00001d020642//Zm00001d002999//Zm00001d026594//Zm00001d031211//Zm00001d028180//Zm00001d038649//Zm00001d053830//Zm00001d039634//Zm00001d045101//Zm00001d047583//Zm00001d01611…
GO:0090351	P	seedling development	7	709	456	39324	0.71	1	//Zm00001d026594//Zm00001d022537//Zm00001d034761//Zm00001d039634//Zm00001d018282//Zm00001d033786//Zm00001d039017
GO:0050793	P	regulation of developmental process	40	709	1765	39324	0.088	1	//Zm00001d023306//Zm00001d039141//Zm00001d035689//Zm00001d038553//Zm00001d049884//Zm00001d013423//Zm00001d033786//Zm00001d039017//Zm00001d040381//Zm00001d008998//Zm00001d026594//Zm00001d018445//Zm00001d040382//Zm00001d051795//Zm00001d051796//Zm00001d019215//Zm00001d053829//Zm00001d052952//Zm00001d020403//Zm00001d028769//Zm00001d047721//Zm00001d012505//Zm00001d022002//Zm00001d026595//Zm00001d01250…
GO:0000271	P	polysaccharide biosynthetic process	23	709	1175	39324	0.38	1	//Zm00001d028824//Zm00001d039131//Zm00001d045261//Zm00001d039284//Zm00001d013268//Zm00001d026333//Zm00001d018632//Zm00001d018633//Zm00001d041510//Zm00001d035689//Zm00001d036475//Zm00001d031211//Zm00001d047501//Zm00001d029151//Zm00001d022538//Zm00001d047582//Zm00001d042874//Zm00001d006357//Zm00001d032794//Zm00001d028774//Zm00001d026580//Zm00001d032795//Zm00001d007710
GO:0050790	P	regulation of catalytic activity	41	709	1751	39324	0.058	1	//Zm00001d045584//Zm00001d049334//Zm00001d011955//Zm00001d018235//Zm00001d013423//Zm00001d045261//Zm00001d040357//Zm00001d038251//Zm00001d045482//Zm00001d026579//Zm00001d003759//Zm00001d046506//Zm00001d047705//Zm00001d024670//Zm00001d023350//Zm00001d018632//Zm00001d036431//Zm00001d015612//Zm00001d028837//Zm00001d040381//Zm00001d031211//Zm00001d029721//Zm00001d038649//Zm00001d011929//Zm00001d03287…
GO:0009889	P	regulation of biosynthetic process	143	709	8317	39324	0.75	1	//Zm00001d038555//Zm00001d042717//Zm00001d018235//Zm00001d011159//Zm00001d028481//Zm00001d047967//Zm00001d029477//Zm00001d015275//Zm00001d018445//Zm00001d049648//Zm00001d034945//Zm00001d034797//Zm00001d028879//Zm00001d047456//Zm00001d006588//Zm00001d033149//Zm00001d021636//Zm00001d042580//Zm00001d013653//Zm00001d042997//Zm00001d011929//Zm00001d050185//Zm00001d036296//Zm00001d039044//Zm00001d01822…
GO:0009888	P	tissue development	51	709	2545	39324	0.24	1	//Zm00001d011956//Zm00001d053123//Zm00001d034761//Zm00001d012206//Zm00001d033857//Zm00001d013423//Zm00001d039293//Zm00001d028481//Zm00001d039017//Zm00001d008782//Zm00001d051847//Zm00001d018445//Zm00001d034278//Zm00001d053862//Zm00001d053829//Zm00001d020403//Zm00001d036431//Zm00001d035689//Zm00001d002631//Zm00001d040381//Zm00001d026595//Zm00001d031211//Zm00001d040382//Zm00001d029151//Zm00001d03669…
GO:0050794	P	regulation of cellular process	344	709	19579	39324	0.76	1	//Zm00001d038409//Zm00001d022191//Zm00001d015275//Zm00001d015272//Zm00001d051794//Zm00001d051795//Zm00001d051796//Zm00001d038554//Zm00001d050185//Zm00001d027722//Zm00001d039042//Zm00001d033572//Zm00001d001977//Zm00001d051945//Zm00001d017754//Zm00001d051946//Zm00001d019246//Zm00001d028840//Zm00001d019320//Zm00001d032795//Zm00001d026333//Zm00001d011956//Zm00001d011955//Zm00001d038535//Zm00001d03853…
GO:0051239	P	regulation of multicellular organismal process	37	709	1769	39324	0.2	1	//Zm00001d035689//Zm00001d038553//Zm00001d049884//Zm00001d013423//Zm00001d033786//Zm00001d040381//Zm00001d008998//Zm00001d026594//Zm00001d018445//Zm00001d006922//Zm00001d040382//Zm00001d051795//Zm00001d019215//Zm00001d053829//Zm00001d052952//Zm00001d020403//Zm00001d028769//Zm00001d047721//Zm00001d012505//Zm00001d022002//Zm00001d026595//Zm00001d012503//Zm00001d043517//Zm00001d050185//Zm00001d01192…
GO:0090567	P	reproductive shoot system development	35	709	1691	39324	0.23	1	//Zm00001d038553//Zm00001d049884//Zm00001d012634//Zm00001d013423//Zm00001d039017//Zm00001d046506//Zm00001d008998//Zm00001d007894//Zm00001d051795//Zm00001d045482//Zm00001d019215//Zm00001d007768//Zm00001d052952//Zm00001d021636//Zm00001d007767//Zm00001d011940//Zm00001d040381//Zm00001d022537//Zm00001d031211//Zm00001d012503//Zm00001d001896//Zm00001d043517//Zm00001d009233//Zm00001d036296//Zm00001d02098…
GO:0051234	P	establishment of localization	202	709	10218	39324	0.073	1	//Zm00001d023306//Zm00001d038650//Zm00001d038892//Zm00001d037198//Zm00001d038554//Zm00001d036715//Zm00001d039131//Zm00001d047964//Zm00001d047965//Zm00001d029478//Zm00001d015277//Zm00001d015275//Zm00001d046506//Zm00001d015272//Zm00001d028071//Zm00001d028073//Zm00001d018336//Zm00001d018445//Zm00001d018332//Zm00001d034944//Zm00001d034797//Zm00001d034796//Zm00001d006588//Zm00001d031589//Zm00001d03158…
GO:0090407	P	organophosphate biosynthetic process	38	709	1631	39324	0.07	1	//Zm00001d017966//Zm00001d002789//Zm00001d040356//Zm00001d015234//Zm00001d026629//Zm00001d028782//Zm00001d014968//Zm00001d028036//Zm00001d053861//Zm00001d025412//Zm00001d006588//Zm00001d024670//Zm00001d047722//Zm00001d015612//Zm00001d011927//Zm00001d035984//Zm00001d012503//Zm00001d028180//Zm00001d047501//Zm00001d008557//Zm00001d001896//Zm00001d011929//Zm00001d038252//Zm00001d033149//Zm00001d00580…
GO:0046148	P	pigment biosynthetic process	12	709	547	39324	0.29	1	//Zm00001d051798//Zm00001d008559//Zm00001d047501//Zm00001d014093//Zm00001d053861//Zm00001d031926//Zm00001d040356//Zm00001d049407//Zm00001d015234//Zm00001d052001//Zm00001d047583//Zm00001d053715
GO:0042545	P	cell wall modification	6	709	568	39324	0.94	1	//Zm00001d046583//Zm00001d037013//Zm00001d045048//Zm00001d029441//Zm00001d020403//Zm00001d039284
GO:0051174	P	regulation of phosphorus metabolic process	29	709	1021	39324	0.013	1	//Zm00001d049334//Zm00001d011955//Zm00001d039565//Zm00001d017964//Zm00001d018235//Zm00001d013423//Zm00001d040356//Zm00001d046506//Zm00001d003759//Zm00001d045482//Zm00001d047705//Zm00001d006588//Zm00001d024670//Zm00001d006587//Zm00001d015612//Zm00001d012505//Zm00001d040381//Zm00001d022003//Zm00001d031211//Zm00001d029721//Zm00001d038649//Zm00001d007058//Zm00001d011929//Zm00001d038251//Zm00001d03904…
GO:0006891	P	intra-Golgi vesicle-mediated transport	5	709	147	39324	0.13	1	//Zm00001d006357//Zm00001d012634//Zm00001d031210//Zm00001d016402//Zm00001d012851
GO:0042546	P	cell wall biogenesis	15	709	795	39324	0.47	1	//Zm00001d028826//Zm00001d035689//Zm00001d016119//Zm00001d039141//Zm00001d017699//Zm00001d029151//Zm00001d034796//Zm00001d050201//Zm00001d028774//Zm00001d022258//Zm00001d009233//Zm00001d031211//Zm00001d026579//Zm00001d007767//Zm00001d011352
GO:0006897	P	endocytosis	6	709	397	39324	0.72	1	//Zm00001d007892//Zm00001d012503//Zm00001d038892//Zm00001d037198//Zm00001d031760//Zm00001d013254
GO:0015980	P	energy derivation by oxidation of organic compounds	11	709	394	39324	0.11	1	//Zm00001d024572//Zm00001d049649//Zm00001d022538//Zm00001d021889//Zm00001d028773//Zm00001d039131//Zm00001d045261//Zm00001d012615//Zm00001d016166//Zm00001d047582//Zm00001d024333
GO:0042542	P	response to hydrogen peroxide	16	709	514	39324	0.028	1	//Zm00001d023306//Zm00001d012102//Zm00001d038650//Zm00001d022179//Zm00001d017887//Zm00001d028180//Zm00001d022538//Zm00001d043365//Zm00001d051795//Zm00001d039566//Zm00001d042461//Zm00001d013423//Zm00001d039293//Zm00001d016152//Zm00001d003198//Zm00001d047582
GO:0046394	P	carboxylic acid biosynthetic process	33	709	1600	39324	0.24	1	//Zm00001d043907//Zm00001d034760//Zm00001d023652//Zm00001d024393//Zm00001d017964//Zm00001d028888//Zm00001d051320//Zm00001d053401//Zm00001d015234//Zm00001d039856//Zm00001d003198//Zm00001d014093//Zm00001d034944//Zm00001d022179//Zm00001d031926//Zm00001d033149//Zm00001d036431//Zm00001d020409//Zm00001d022399//Zm00001d012505//Zm00001d022002//Zm00001d022537//Zm00001d047528//Zm00001d028180//Zm00001d00189…
GO:0046395	P	carboxylic acid catabolic process	13	709	638	39324	0.37	1	//Zm00001d002694//Zm00001d048788//Zm00001d053107//Zm00001d029416//Zm00001d014093//Zm00001d006839//Zm00001d045483//Zm00001d051320//Zm00001d020860//Zm00001d028771//Zm00001d021335//Zm00001d012633//Zm00001d012883
GO:0009814	P	defense response, incompatible interaction	19	709	921	39324	0.31	1	//Zm00001d020277//Zm00001d012505//Zm00001d034944//Zm00001d020280//Zm00001d024393//Zm00001d038553//Zm00001d040004//Zm00001d026206//Zm00001d017964//Zm00001d035907//Zm00001d028770//Zm00001d013423//Zm00001d020279//Zm00001d043516//Zm00001d031926//Zm00001d013268//Zm00001d036431//Zm00001d018194//Zm00001d053862
GO:0043603	P	cellular amide metabolic process	64	709	2892	39324	0.056	1	//Zm00001d045448//Zm00001d023305//Zm00001d011956//Zm00001d007055//Zm00001d031471//Zm00001d038535//Zm00001d007810//Zm00001d036296//Zm00001d051543//Zm00001d011159//Zm00001d034797//Zm00001d003496//Zm00001d046506//Zm00001d045500//Zm00001d028782//Zm00001d048787//Zm00001d024571//Zm00001d007893//Zm00001d014968//Zm00001d011078//Zm00001d049649//Zm00001d003198//Zm00001d053861//Zm00001d003759//Zm00001d04548…
GO:0046390	P	ribose phosphate biosynthetic process	10	709	610	39324	0.66	1	//Zm00001d012846//Zm00001d012503//Zm00001d002334//Zm00001d028036//Zm00001d011929//Zm00001d017966//Zm00001d024670//Zm00001d038251//Zm00001d028782//Zm00001d015612
GO:0009813	P	flavonoid biosynthetic process	8	709	438	39324	0.53	1	//Zm00001d026594//Zm00001d038555//Zm00001d014093//Zm00001d028770//Zm00001d031926//Zm00001d032519//Zm00001d047583//Zm00001d053715
GO:0051338	P	regulation of transferase activity	14	709	598	39324	0.2	1	//Zm00001d028837//Zm00001d049334//Zm00001d040381//Zm00001d031211//Zm00001d011955//Zm00001d001978//Zm00001d038649//Zm00001d029721//Zm00001d019246//Zm00001d003759//Zm00001d018235//Zm00001d013423//Zm00001d039042//Zm00001d002988
GO:0000398	P	mRNA splicing, via spliceosome	5	709	382	39324	0.82	1	//Zm00001d035065//Zm00001d042641//Zm00001d045199//Zm00001d011929//Zm00001d045583
GO:0009059	P	macromolecule biosynthetic process	244	709	13698	39324	0.61	1	//Zm00001d013500//Zm00001d038892//Zm00001d031471//Zm00001d042717//Zm00001d007055//Zm00001d034759//Zm00001d018235//Zm00001d051543//Zm00001d039131//Zm00001d021335//Zm00001d028481//Zm00001d047966//Zm00001d047967//Zm00001d029477//Zm00001d015275//Zm00001d046506//Zm00001d037683//Zm00001d028072//Zm00001d026594//Zm00001d018445//Zm00001d049648//Zm00001d002790//Zm00001d045705//Zm00001d034945//Zm00001d03479…
GO:0010054	P	trichoblast differentiation	10	709	685	39324	0.79	1	//Zm00001d038251//Zm00001d002631//Zm00001d031211//Zm00001d034761//Zm00001d028770//Zm00001d039293//Zm00001d020403//Zm00001d009233//Zm00001d038252//Zm00001d029206
GO:0010027	P	thylakoid membrane organization	10	709	329	39324	0.081	1	//Zm00001d036698//Zm00001d022537//Zm00001d053861//Zm00001d039131//Zm00001d006588//Zm00001d015234//Zm00001d020983//Zm00001d052001//Zm00001d006554//Zm00001d022003
GO:0071822	P	protein complex subunit organization	37	709	1679	39324	0.13	1	//Zm00001d039354//Zm00001d038892//Zm00001d013505//Zm00001d021335//Zm00001d045482//Zm00001d018192//Zm00001d008999//Zm00001d039283//Zm00001d014093//Zm00001d053861//Zm00001d045483//Zm00001d046506//Zm00001d031760//Zm00001d006588//Zm00001d024670//Zm00001d016166//Zm00001d022003//Zm00001d021891//Zm00001d007058//Zm00001d011928//Zm00001d038252//Zm00001d053123//Zm00001d052005//Zm00001d006553//Zm00001d02772…
GO:0010119	P	regulation of stomatal movement	6	709	184	39324	0.12	1	//Zm00001d046506//Zm00001d022179//Zm00001d006588//Zm00001d038252//Zm00001d045482//Zm00001d037759
GO:0006518	P	peptide metabolic process	63	709	2807	39324	0.047	1	//Zm00001d045448//Zm00001d023305//Zm00001d011956//Zm00001d007055//Zm00001d031471//Zm00001d038535//Zm00001d007810//Zm00001d036296//Zm00001d051543//Zm00001d011159//Zm00001d034797//Zm00001d003496//Zm00001d046506//Zm00001d045500//Zm00001d028782//Zm00001d048787//Zm00001d024571//Zm00001d007893//Zm00001d014968//Zm00001d011078//Zm00001d049649//Zm00001d003198//Zm00001d053861//Zm00001d003759//Zm00001d04548…
GO:0032269	P	negative regulation of cellular protein metabolic process	12	709	651	39324	0.51	1	//Zm00001d045584//Zm00001d028837//Zm00001d007893//Zm00001d011956//Zm00001d013653//Zm00001d038649//Zm00001d019246//Zm00001d036296//Zm00001d033149//Zm00001d020983//Zm00001d051847//Zm00001d039042
GO:0032956	P	regulation of actin cytoskeleton organization	6	709	226	39324	0.23	1	//Zm00001d029719//Zm00001d053123//Zm00001d009233//Zm00001d038252//Zm00001d029206//Zm00001d024947
GO:0010118	P	stomatal movement	10	709	319	39324	0.07	1	//Zm00001d042833//Zm00001d046506//Zm00001d053124//Zm00001d022179//Zm00001d006588//Zm00001d053446//Zm00001d038252//Zm00001d045482//Zm00001d052416//Zm00001d037759
GO:0006633	P	fatty acid biosynthetic process	9	709	546	39324	0.65	1	//Zm00001d039856//Zm00001d053124//Zm00001d017964//Zm00001d042833//Zm00001d051320//Zm00001d022179//Zm00001d015234//Zm00001d033149//Zm00001d045295
GO:0022604	P	regulation of cell morphogenesis	6	709	204	39324	0.17	1	//Zm00001d023306//Zm00001d007889//Zm00001d001978//Zm00001d017755//Zm00001d029719//Zm00001d039283
GO:0006631	P	fatty acid metabolic process	22	709	1090	39324	0.33	1	//Zm00001d045584//Zm00001d029416//Zm00001d017964//Zm00001d048788//Zm00001d021335//Zm00001d012633//Zm00001d015234//Zm00001d043301//Zm00001d039856//Zm00001d014093//Zm00001d045483//Zm00001d028771//Zm00001d033149//Zm00001d012883//Zm00001d006839//Zm00001d053124//Zm00001d020860//Zm00001d045295//Zm00001d051320//Zm00001d042833//Zm00001d022179//Zm00001d047663
GO:0006739	P	NADP metabolic process	5	709	332	39324	0.71	1	//Zm00001d028834//Zm00001d049560//Zm00001d018633//Zm00001d018632//Zm00001d053861
GO:0006637	P	acyl-CoA metabolic process	9	709	273	39324	0.065	1	//Zm00001d026595//Zm00001d049649//Zm00001d040382//Zm00001d029416//Zm00001d021889//Zm00001d053829//Zm00001d049560//Zm00001d016166//Zm00001d002694
GO:0006635	P	fatty acid beta-oxidation	8	709	292	39324	0.17	1	//Zm00001d029416//Zm00001d014093//Zm00001d006839//Zm00001d045483//Zm00001d048788//Zm00001d020860//Zm00001d028771//Zm00001d012633
GO:0033043	P	regulation of organelle organization	13	709	688	39324	0.47	1	//Zm00001d028837//Zm00001d028836//Zm00001d053123//Zm00001d029206//Zm00001d012755//Zm00001d011928//Zm00001d006922//Zm00001d028771//Zm00001d029719//Zm00001d009233//Zm00001d038252//Zm00001d039283//Zm00001d024947
GO:0006732	P	coenzyme metabolic process	25	709	1328	39324	0.44	1	//Zm00001d028834//Zm00001d029416//Zm00001d021889//Zm00001d040356//Zm00001d012615//Zm00001d018370//Zm00001d024572//Zm00001d049649//Zm00001d051794//Zm00001d053861//Zm00001d053829//Zm00001d025412//Zm00001d016166//Zm00001d018632//Zm00001d018633//Zm00001d042584//Zm00001d026595//Zm00001d040382//Zm00001d039142//Zm00001d039043//Zm00001d007038//Zm00001d036431//Zm00001d002694//Zm00001d049560//Zm00001d024333
GO:0006733	P	oxidoreduction coenzyme metabolic process	15	709	858	39324	0.58	1	//Zm00001d028834//Zm00001d024572//Zm00001d018633//Zm00001d012615//Zm00001d051794//Zm00001d025412//Zm00001d053861//Zm00001d049560//Zm00001d039142//Zm00001d018370//Zm00001d018632//Zm00001d036431//Zm00001d039043//Zm00001d007038//Zm00001d024333
GO:0006730	P	one-carbon metabolic process	5	709	186	39324	0.25	1	//Zm00001d049884//Zm00001d019195//Zm00001d011956//Zm00001d051796//Zm00001d045583
GO:0010228	P	vegetative to reproductive phase transition of meristem	16	709	788	39324	0.35	1	//Zm00001d034364//Zm00001d021318//Zm00001d007894//Zm00001d022537//Zm00001d042641//Zm00001d001896//Zm00001d051795//Zm00001d042833//Zm00001d001895//Zm00001d019215//Zm00001d012634//Zm00001d029208//Zm00001d036296//Zm00001d009233//Zm00001d020983//Zm00001d029206
GO:0009311	P	oligosaccharide metabolic process	13	709	487	39324	0.11	1	//Zm00001d036475//Zm00001d046595//Zm00001d047501//Zm00001d039593//Zm00001d028838//Zm00001d012851//Zm00001d017502//Zm00001d052227//Zm00001d022179//Zm00001d045261//Zm00001d033149//Zm00001d018632//Zm00001d018633
GO:0072666	P	establishment of protein localization to vacuole	5	709	228	39324	0.4	1	//Zm00001d038892//Zm00001d018370//Zm00001d034364//Zm00001d039043//Zm00001d024333
GO:0072665	P	protein localization to vacuole	5	709	228	39324	0.4	1	//Zm00001d038892//Zm00001d018370//Zm00001d034364//Zm00001d039043//Zm00001d024333
GO:0009312	P	oligosaccharide biosynthetic process	6	709	147	39324	0.056	1	//Zm00001d036475//Zm00001d039593//Zm00001d012851//Zm00001d017502//Zm00001d052227//Zm00001d033149
GO:0009250	P	glucan biosynthetic process	15	709	650	39324	0.2	1	//Zm00001d042874//Zm00001d047501//Zm00001d029151//Zm00001d039284//Zm00001d022538//Zm00001d032794//Zm00001d013268//Zm00001d039131//Zm00001d045261//Zm00001d006357//Zm00001d018632//Zm00001d018633//Zm00001d047582//Zm00001d032795//Zm00001d026333
GO:0070887	P	cellular response to chemical stimulus	75	709	3617	39324	0.12	1	//Zm00001d020711//Zm00001d011956//Zm00001d036712//Zm00001d002747//Zm00001d031470//Zm00001d017964//Zm00001d038536//Zm00001d040004//Zm00001d036475//Zm00001d040356//Zm00001d021334//Zm00001d038650//Zm00001d046506//Zm00001d011352//Zm00001d053401//Zm00001d034278//Zm00001d039856//Zm00001d007894//Zm00001d034365//Zm00001d003198//Zm00001d014093//Zm00001d034944//Zm00001d017591//Zm00001d053862//Zm00001d04548…
GO:0010114	P	response to red light	7	709	199	39324	0.075	1	//Zm00001d026594//Zm00001d039634//Zm00001d053861//Zm00001d039131//Zm00001d006587//Zm00001d044396//Zm00001d047583
GO:0009892	P	negative regulation of metabolic process	52	709	2457	39324	0.14	1	//Zm00001d045584//Zm00001d011159//Zm00001d011956//Zm00001d012755//Zm00001d017964//Zm00001d018235//Zm00001d028481//Zm00001d040381//Zm00001d005812//Zm00001d008782//Zm00001d007893//Zm00001d018445//Zm00001d008998//Zm00001d018111//Zm00001d018429//Zm00001d007769//Zm00001d052951//Zm00001d033149//Zm00001d021636//Zm00001d005811//Zm00001d023449//Zm00001d020409//Zm00001d029287//Zm00001d012505//Zm00001d02883…
GO:0007005	P	mitochondrion organization	9	709	444	39324	0.41	1	//Zm00001d011927//Zm00001d006361//Zm00001d008559//Zm00001d003198//Zm00001d038536//Zm00001d002789//Zm00001d047965//Zm00001d020983//Zm00001d045500
GO:0009259	P	ribonucleotide metabolic process	27	709	1678	39324	0.75	1	//Zm00001d017966//Zm00001d041480//Zm00001d047965//Zm00001d018370//Zm00001d028782//Zm00001d021972//Zm00001d028036//Zm00001d051794//Zm00001d053861//Zm00001d045483//Zm00001d047583//Zm00001d024670//Zm00001d036431//Zm00001d015612//Zm00001d012503//Zm00001d021891//Zm00001d011929//Zm00001d038251//Zm00001d027723//Zm00001d039043//Zm00001d007038//Zm00001d002334//Zm00001d012846//Zm00001d028773//Zm00001d04867…
GO:0043408	P	regulation of MAPK cascade	5	709	129	39324	0.09	1	//Zm00001d001978//Zm00001d013423//Zm00001d039565//Zm00001d031211//Zm00001d029721
GO:0009893	P	positive regulation of metabolic process	46	709	2337	39324	0.29	1	//Zm00001d031591//Zm00001d011956//Zm00001d020711//Zm00001d038555//Zm00001d039565//Zm00001d029287//Zm00001d018235//Zm00001d013423//Zm00001d003759//Zm00001d047967//Zm00001d008782//Zm00001d034278//Zm00001d031211//Zm00001d053861//Zm00001d051796//Zm00001d019214//Zm00001d006588//Zm00001d021635//Zm00001d048786//Zm00001d053716//Zm00001d015612//Zm00001d028837//Zm00001d042779//Zm00001d026594//Zm00001d02200…
GO:0051248	P	negative regulation of protein metabolic process	12	709	653	39324	0.51	1	//Zm00001d045584//Zm00001d028837//Zm00001d007893//Zm00001d011956//Zm00001d013653//Zm00001d038649//Zm00001d019246//Zm00001d036296//Zm00001d033149//Zm00001d020983//Zm00001d051847//Zm00001d039042
GO:0071806	P	protein transmembrane transport	11	709	410	39324	0.13	1	//Zm00001d022536//Zm00001d047965//Zm00001d006839//Zm00001d006588//Zm00001d045483//Zm00001d002789//Zm00001d006840//Zm00001d052952//Zm00001d006361//Zm00001d053716//Zm00001d012633
GO:0071804	P	cellular potassium ion transport	5	709	172	39324	0.21	1	//Zm00001d053446//Zm00001d038252//Zm00001d053401//Zm00001d052416//Zm00001d002333
GO:0071805	P	potassium ion transmembrane transport	5	709	172	39324	0.21	1	//Zm00001d053446//Zm00001d038252//Zm00001d053401//Zm00001d052416//Zm00001d002333
GO:0010562	P	positive regulation of phosphorus metabolic process	9	709	289	39324	0.085	1	//Zm00001d031211//Zm00001d029721//Zm00001d001978//Zm00001d039565//Zm00001d003759//Zm00001d013423//Zm00001d007058//Zm00001d038251//Zm00001d015612
GO:0071470	P	cellular response to osmotic stress	6	709	112	39324	0.019	1	//Zm00001d023673//Zm00001d026505//Zm00001d016152//Zm00001d027722//Zm00001d039283//Zm00001d033786
GO:0010564	P	regulation of cell cycle process	7	709	376	39324	0.52	1	//Zm00001d028837//Zm00001d040381//Zm00001d038649//Zm00001d006922//Zm00001d028771//Zm00001d028840//Zm00001d028782
GO:0051247	P	positive regulation of protein metabolic process	13	709	379	39324	0.024	1	//Zm00001d028837//Zm00001d031211//Zm00001d029721//Zm00001d001978//Zm00001d039565//Zm00001d053861//Zm00001d036429//Zm00001d006922//Zm00001d013423//Zm00001d006924//Zm00001d007058//Zm00001d051846//Zm00001d002988
GO:0010218	P	response to far red light	6	709	197	39324	0.15	1	//Zm00001d053861//Zm00001d042833//Zm00001d039131//Zm00001d006587//Zm00001d044396//Zm00001d047583
GO:0051179	P	localization	226	709	12018	39324	0.24	1	//Zm00001d023306//Zm00001d038650//Zm00001d029286//Zm00001d038892//Zm00001d037198//Zm00001d038554//Zm00001d036715//Zm00001d030834//Zm00001d039131//Zm00001d047964//Zm00001d051544//Zm00001d029478//Zm00001d015277//Zm00001d015275//Zm00001d046506//Zm00001d015272//Zm00001d028071//Zm00001d028073//Zm00001d018336//Zm00001d018445//Zm00001d018332//Zm00001d028040//Zm00001d014967//Zm00001d034944//Zm00001d03479…
GO:0048827	P	phyllome development	36	709	1552	39324	0.08	1	//Zm00001d011940//Zm00001d023673//Zm00001d049884//Zm00001d040004//Zm00001d039017//Zm00001d018370//Zm00001d045482//Zm00001d022537//Zm00001d007894//Zm00001d018333//Zm00001d017887//Zm00001d046506//Zm00001d007768//Zm00001d031589//Zm00001d028769//Zm00001d021636//Zm00001d047721//Zm00001d007767//Zm00001d012505//Zm00001d028974//Zm00001d008559//Zm00001d001896//Zm00001d036698//Zm00001d022003//Zm00001d03629…
GO:0009926	P	auxin polar transport	5	709	276	39324	0.56	1	//Zm00001d042585//Zm00001d006922//Zm00001d038209//Zm00001d046506//Zm00001d045482
GO:0051640	P	organelle localization	8	709	339	39324	0.27	1	//Zm00001d036698//Zm00001d022003//Zm00001d028036//Zm00001d006839//Zm00001d053861//Zm00001d039131//Zm00001d047965//Zm00001d006588
GO:0002181	P	cytoplasmic translation	5	709	94	39324	0.032	1	//Zm00001d045448//Zm00001d011159//Zm00001d028782//Zm00001d034797//Zm00001d053861
GO:0007059	P	chromosome segregation	6	709	472	39324	0.85	1	//Zm00001d028837//Zm00001d011956//Zm00001d046506//Zm00001d039132//Zm00001d045482//Zm00001d005812
GO:0051641	P	cellular localization	91	709	4448	39324	0.11	1	//Zm00001d038892//Zm00001d039131//Zm00001d047964//Zm00001d047965//Zm00001d029478//Zm00001d015277//Zm00001d015275//Zm00001d045482//Zm00001d015272//Zm00001d034944//Zm00001d006588//Zm00001d028870//Zm00001d043365//Zm00001d038649//Zm00001d011929//Zm00001d028040//Zm00001d039043//Zm00001d036698//Zm00001d017303//Zm00001d051944//Zm00001d033303//Zm00001d053401//Zm00001d023450//Zm00001d051544//Zm00001d03935…
GO:0019252	P	starch biosynthetic process	5	709	262	39324	0.51	1	//Zm00001d018633//Zm00001d018632//Zm00001d039131//Zm00001d045261//Zm00001d047501
GO:0040011	P	locomotion	5	709	199	39324	0.3	1	//Zm00001d007057//Zm00001d023305//Zm00001d014968//Zm00001d028836//Zm00001d013254
GO:0016125	P	sterol metabolic process	6	709	335	39324	0.56	1	//Zm00001d013629//Zm00001d029416//Zm00001d049560//Zm00001d015234//Zm00001d051847//Zm00001d011352
GO:0048608	P	reproductive structure development	65	709	3139	39324	0.14	1	//Zm00001d031591//Zm00001d021318//Zm00001d031470//Zm00001d001896//Zm00001d046506//Zm00001d051320//Zm00001d012634//Zm00001d013423//Zm00001d028481//Zm00001d039017//Zm00001d015277//Zm00001d040381//Zm00001d051936//Zm00001d034796//Zm00001d008998//Zm00001d034364//Zm00001d051847//Zm00001d007894//Zm00001d018445//Zm00001d051795//Zm00001d002046//Zm00001d045482//Zm00001d019215//Zm00001d019214//Zm00001d00776…
GO:0048609	P	multicellular organismal reproductive process	17	709	669	39324	0.11	1	//Zm00001d023306//Zm00001d043907//Zm00001d016119//Zm00001d045583//Zm00001d031470//Zm00001d046761//Zm00001d042997//Zm00001d013500//Zm00001d035065//Zm00001d002789//Zm00001d028771//Zm00001d007877//Zm00001d039017//Zm00001d049408//Zm00001d011927//Zm00001d015276//Zm00001d018282
GO:1902593	P	single-organism nuclear import	7	709	255	39324	0.19	1	//Zm00001d006361//Zm00001d017887//Zm00001d002789//Zm00001d018112//Zm00001d052952//Zm00001d022536//Zm00001d047965
GO:0072594	P	establishment of protein localization to organelle	24	709	956	39324	0.071	1	//Zm00001d038892//Zm00001d038536//Zm00001d002789//Zm00001d047965//Zm00001d018370//Zm00001d006361//Zm00001d017887//Zm00001d045483//Zm00001d034364//Zm00001d018112//Zm00001d006588//Zm00001d053716//Zm00001d052952//Zm00001d022536//Zm00001d022003//Zm00001d031210//Zm00001d006839//Zm00001d046760//Zm00001d039043//Zm00001d036698//Zm00001d006357//Zm00001d006840//Zm00001d024333//Zm00001d012633
GO:0070301	P	cellular response to hydrogen peroxide	5	709	199	39324	0.3	1	//Zm00001d003198//Zm00001d039293//Zm00001d022179//Zm00001d038650//Zm00001d016152
GO:0071396	P	cellular response to lipid	21	709	985	39324	0.25	1	//Zm00001d023673//Zm00001d020711//Zm00001d042779//Zm00001d022002//Zm00001d022179//Zm00001d044940//Zm00001d014093//Zm00001d038649//Zm00001d031470//Zm00001d039634//Zm00001d045482//Zm00001d047705//Zm00001d018369//Zm00001d053836//Zm00001d039856//Zm00001d043516//Zm00001d002830//Zm00001d007894//Zm00001d046506//Zm00001d052416//Zm00001d011352
GO:0016128	P	phytosteroid metabolic process	7	709	267	39324	0.21	1	//Zm00001d013629//Zm00001d029416//Zm00001d029288//Zm00001d049560//Zm00001d003181//Zm00001d002830//Zm00001d051847
GO:0071395	P	cellular response to jasmonic acid stimulus	12	709	552	39324	0.3	1	//Zm00001d046534//Zm00001d012505//Zm00001d042111//Zm00001d017303//Zm00001d034944//Zm00001d017964//Zm00001d042833//Zm00001d034365//Zm00001d028481//Zm00001d036431//Zm00001d007902//Zm00001d020409
GO:0048236	P	plant-type spore development	6	709	106	39324	0.015	1	//Zm00001d040381//Zm00001d006922//Zm00001d034278//Zm00001d029478//Zm00001d018371//Zm00001d045102
GO:0009404	P	toxin metabolic process	8	709	395	39324	0.42	1	//Zm00001d014093//Zm00001d002694//Zm00001d028771//Zm00001d038649//Zm00001d011955//Zm00001d038553//Zm00001d013423//Zm00001d023450
GO:0009407	P	toxin catabolic process	7	709	349	39324	0.44	1	//Zm00001d002694//Zm00001d011955//Zm00001d038649//Zm00001d014093//Zm00001d038553//Zm00001d028771//Zm00001d023450
GO:0009409	P	response to cold	24	709	1197	39324	0.33	1	//Zm00001d041480//Zm00001d051543//Zm00001d013423//Zm00001d020957//Zm00001d051795//Zm00001d019215//Zm00001d012505//Zm00001d042779//Zm00001d022002//Zm00001d044940//Zm00001d034718//Zm00001d022538//Zm00001d017502//Zm00001d018226//Zm00001d036296//Zm00001d045101//Zm00001d029207//Zm00001d047582//Zm00001d007038//Zm00001d017466//Zm00001d002334//Zm00001d048672//Zm00001d026334//Zm00001d052416
GO:0009408	P	response to heat	10	709	589	39324	0.62	1	//Zm00001d023306//Zm00001d042874//Zm00001d028180//Zm00001d022538//Zm00001d051795//Zm00001d039566//Zm00001d047582//Zm00001d017887//Zm00001d029207//Zm00001d052001
GO:0051276	P	chromosome organization	41	709	3264	39324	1	1	//Zm00001d034703//Zm00001d038208//Zm00001d011956//Zm00001d045583//Zm00001d012755//Zm00001d029287//Zm00001d039132//Zm00001d049884//Zm00001d052149//Zm00001d005812//Zm00001d040382//Zm00001d051796//Zm00001d009233//Zm00001d053829//Zm00001d007769//Zm00001d052952//Zm00001d048981//Zm00001d021635//Zm00001d021636//Zm00001d023449//Zm00001d047672//Zm00001d028837//Zm00001d040381//Zm00001d026595//Zm00001d03471…
GO:0051707	P	response to other organism	67	709	2986	39324	0.041	1	//Zm00001d033917//Zm00001d011956//Zm00001d024393//Zm00001d038535//Zm00001d017964//Zm00001d040004//Zm00001d053401//Zm00001d021335//Zm00001d040357//Zm00001d038251//Zm00001d022536//Zm00001d042462//Zm00001d018194//Zm00001d034278//Zm00001d018332//Zm00001d043365//Zm00001d034944//Zm00001d017591//Zm00001d053862//Zm00001d034365//Zm00001d013268//Zm00001d022179//Zm00001d042833//Zm00001d006588//Zm00001d04192…
GO:0007030	P	Golgi organization	13	709	345	39324	0.012	1	//Zm00001d038650//Zm00001d043301//Zm00001d012634//Zm00001d039293//Zm00001d016152//Zm00001d029478//Zm00001d002830//Zm00001d016166//Zm00001d018370//Zm00001d036431//Zm00001d039043//Zm00001d007038//Zm00001d012851
GO:0007031	P	peroxisome organization	7	709	205	39324	0.084	1	//Zm00001d028834//Zm00001d014093//Zm00001d006839//Zm00001d045483//Zm00001d034364//Zm00001d006840//Zm00001d012633
GO:0070838	P	divalent metal ion transport	11	709	512	39324	0.32	1	//Zm00001d022274//Zm00001d012102//Zm00001d036714//Zm00001d029478//Zm00001d037759//Zm00001d053401//Zm00001d039293//Zm00001d031589//Zm00001d002830//Zm00001d018144//Zm00001d027722
GO:0007034	P	vacuolar transport	8	709	391	39324	0.41	1	//Zm00001d034364//Zm00001d003000//Zm00001d038892//Zm00001d029818//Zm00001d024333//Zm00001d018370//Zm00001d026579//Zm00001d039043
GO:1901137	P	carbohydrate derivative biosynthetic process	46	709	1802	39324	0.014	1	//Zm00001d038892//Zm00001d012755//Zm00001d012488//Zm00001d017966//Zm00001d052227//Zm00001d045261//Zm00001d034759//Zm00001d026629//Zm00001d028782//Zm00001d014968//Zm00001d018445//Zm00001d028036//Zm00001d012851//Zm00001d029818//Zm00001d024670//Zm00001d028769//Zm00001d047721//Zm00001d018429//Zm00001d015612//Zm00001d020277//Zm00001d036475//Zm00001d028974//Zm00001d031211//Zm00001d012503//Zm00001d02818…
GO:1901136	P	carbohydrate derivative catabolic process	13	709	777	39324	0.64	1	//Zm00001d021972//Zm00001d051847//Zm00001d021891//Zm00001d012846//Zm00001d053861//Zm00001d045483//Zm00001d041480//Zm00001d048672//Zm00001d047965//Zm00001d013254//Zm00001d027723//Zm00001d047583//Zm00001d041511
GO:1901135	P	carbohydrate derivative metabolic process	77	709	3657	39324	0.09	1	//Zm00001d053830//Zm00001d046595//Zm00001d038892//Zm00001d012755//Zm00001d012488//Zm00001d017966//Zm00001d041480//Zm00001d002789//Zm00001d045261//Zm00001d047965//Zm00001d015234//Zm00001d018370//Zm00001d012851//Zm00001d028782//Zm00001d026629//Zm00001d021972//Zm00001d024572//Zm00001d029206//Zm00001d014968//Zm00001d022179//Zm00001d018445//Zm00001d028762//Zm00001d028036//Zm00001d051794//Zm00001d05386…
GO:0010053	P	root epidermal cell differentiation	11	709	715	39324	0.74	1	//Zm00001d038251//Zm00001d002631//Zm00001d031211//Zm00001d029151//Zm00001d034761//Zm00001d028770//Zm00001d039293//Zm00001d020403//Zm00001d009233//Zm00001d038252//Zm00001d029206
GO:0033692	P	cellular polysaccharide biosynthetic process	19	709	986	39324	0.42	1	//Zm00001d035689//Zm00001d036475//Zm00001d042874//Zm00001d047501//Zm00001d029151//Zm00001d047582//Zm00001d022538//Zm00001d032794//Zm00001d018633//Zm00001d013268//Zm00001d039131//Zm00001d045261//Zm00001d028774//Zm00001d006357//Zm00001d018632//Zm00001d026333//Zm00001d039284//Zm00001d032795//Zm00001d041510
GO:1902680	P	positive regulation of RNA biosynthetic process	21	709	1207	39324	0.6	1	//Zm00001d031591//Zm00001d016119//Zm00001d042779//Zm00001d011956//Zm00001d017466//Zm00001d036296//Zm00001d028771//Zm00001d036698//Zm00001d051796//Zm00001d019214//Zm00001d022003//Zm00001d050185//Zm00001d013423//Zm00001d006588//Zm00001d047967//Zm00001d020711//Zm00001d023479//Zm00001d042111//Zm00001d053716//Zm00001d007039//Zm00001d048786
GO:0009913	P	epidermal cell differentiation	11	709	756	39324	0.8	1	//Zm00001d002631//Zm00001d053123//Zm00001d031211//Zm00001d029151//Zm00001d034761//Zm00001d028770//Zm00001d039293//Zm00001d029719//Zm00001d020403//Zm00001d038251//Zm00001d038252
GO:0090150	P	establishment of protein localization to membrane	16	709	755	39324	0.29	1	//Zm00001d046534//Zm00001d012505//Zm00001d043516//Zm00001d022536//Zm00001d034944//Zm00001d017964//Zm00001d046760//Zm00001d034365//Zm00001d028770//Zm00001d053401//Zm00001d006588//Zm00001d023450//Zm00001d026594//Zm00001d036431//Zm00001d007902//Zm00001d007767
GO:0033365	P	protein localization to organelle	25	709	1050	39324	0.1	1	//Zm00001d038892//Zm00001d038536//Zm00001d002789//Zm00001d047965//Zm00001d018370//Zm00001d006361//Zm00001d017887//Zm00001d045483//Zm00001d034364//Zm00001d018112//Zm00001d006588//Zm00001d053716//Zm00001d052952//Zm00001d022536//Zm00001d022003//Zm00001d031210//Zm00001d006839//Zm00001d046760//Zm00001d039043//Zm00001d036698//Zm00001d006357//Zm00001d029092//Zm00001d006840//Zm00001d024333//Zm00001d012633
GO:0048731	P	system development	157	709	7929	39324	0.11	1	//Zm00001d053123//Zm00001d031470//Zm00001d038553//Zm00001d018235//Zm00001d028481//Zm00001d047966//Zm00001d015277//Zm00001d046506//Zm00001d034364//Zm00001d014968//Zm00001d018333//Zm00001d049648//Zm00001d014967//Zm00001d051795//Zm00001d034796//Zm00001d031589//Zm00001d053671//Zm00001d021636//Zm00001d032781//Zm00001d035689//Zm00001d042641//Zm00001d008558//Zm00001d008559//Zm00001d036698//Zm00001d02200…
GO:0006740	P	NADPH regeneration	5	709	206	39324	0.32	1	//Zm00001d028834//Zm00001d049560//Zm00001d018633//Zm00001d018632//Zm00001d053861
GO:0090558	P	plant epidermis development	20	709	1167	39324	0.62	1	//Zm00001d038251//Zm00001d002631//Zm00001d040381//Zm00001d022003//Zm00001d031211//Zm00001d029151//Zm00001d034761//Zm00001d036698//Zm00001d042833//Zm00001d033857//Zm00001d006922//Zm00001d028770//Zm00001d013423//Zm00001d039293//Zm00001d029719//Zm00001d020403//Zm00001d009233//Zm00001d038252//Zm00001d029206//Zm00001d053123
GO:0030243	P	cellulose metabolic process	8	709	381	39324	0.38	1	//Zm00001d033917//Zm00001d038650//Zm00001d042874//Zm00001d031211//Zm00001d006357//Zm00001d020403//Zm00001d039284//Zm00001d011352
GO:0046364	P	monosaccharide biosynthetic process	7	709	275	39324	0.24	1	//Zm00001d016402//Zm00001d042874//Zm00001d029151//Zm00001d032795//Zm00001d018370//Zm00001d007038//Zm00001d032794
GO:0072528	P	pyrimidine-containing compound biosynthetic process	7	709	301	39324	0.31	1	//Zm00001d012846//Zm00001d012503//Zm00001d002334//Zm00001d035984//Zm00001d017966//Zm00001d047722//Zm00001d028782
GO:0009108	P	coenzyme biosynthetic process	6	709	370	39324	0.66	1	//Zm00001d042584//Zm00001d029416//Zm00001d025412//Zm00001d039142//Zm00001d018632//Zm00001d018633
GO:0034622	P	cellular macromolecular complex assembly	34	709	1797	39324	0.41	1	//Zm00001d039354//Zm00001d045583//Zm00001d038892//Zm00001d013505//Zm00001d051543//Zm00001d045482//Zm00001d038252//Zm00001d018192//Zm00001d014093//Zm00001d046506//Zm00001d031760//Zm00001d006588//Zm00001d046583//Zm00001d022003//Zm00001d021891//Zm00001d007058//Zm00001d011928//Zm00001d053123//Zm00001d022180//Zm00001d006553//Zm00001d027722//Zm00001d029206//Zm00001d007038//Zm00001d036698//Zm00001d03357…
GO:0010106	P	cellular response to iron ion starvation	5	709	136	39324	0.11	1	//Zm00001d051945//Zm00001d002830//Zm00001d038252//Zm00001d016166//Zm00001d018445
GO:0042044	P	fluid transport	9	709	262	39324	0.054	1	//Zm00001d027723//Zm00001d038650//Zm00001d022608//Zm00001d039293//Zm00001d016166//Zm00001d018370//Zm00001d036431//Zm00001d039043//Zm00001d007038
GO:0072522	P	purine-containing compound biosynthetic process	6	709	455	39324	0.83	1	//Zm00001d002334//Zm00001d028036//Zm00001d011929//Zm00001d024670//Zm00001d038251//Zm00001d015612
GO:0072523	P	purine-containing compound catabolic process	11	709	760	39324	0.81	1	//Zm00001d021972//Zm00001d021891//Zm00001d012846//Zm00001d053861//Zm00001d045483//Zm00001d041480//Zm00001d048672//Zm00001d047965//Zm00001d013254//Zm00001d027723//Zm00001d047583
GO:0009101	P	glycoprotein biosynthetic process	18	709	558	39324	0.015	1	//Zm00001d020277//Zm00001d033573//Zm00001d028974//Zm00001d038892//Zm00001d028185//Zm00001d038649//Zm00001d012755//Zm00001d028838//Zm00001d020279//Zm00001d012851//Zm00001d029818//Zm00001d028771//Zm00001d028769//Zm00001d034759//Zm00001d047721//Zm00001d020280//Zm00001d032795//Zm00001d032794
GO:0072598	P	protein localization to chloroplast	6	709	109	39324	0.017	1	//Zm00001d036698//Zm00001d022003//Zm00001d002789//Zm00001d047965//Zm00001d053716//Zm00001d006588
GO:0090627	P	plant epidermal cell differentiation	13	709	740	39324	0.58	1	//Zm00001d038251//Zm00001d002631//Zm00001d031211//Zm00001d029151//Zm00001d034761//Zm00001d033857//Zm00001d006922//Zm00001d028770//Zm00001d039293//Zm00001d020403//Zm00001d009233//Zm00001d038252//Zm00001d029206
GO:0090626	P	plant epidermis morphogenesis	11	709	504	39324	0.31	1	//Zm00001d036698//Zm00001d040381//Zm00001d022003//Zm00001d042833//Zm00001d033857//Zm00001d006922//Zm00001d053123//Zm00001d029719//Zm00001d009233//Zm00001d038252//Zm00001d029206
GO:0006325	P	chromatin organization	30	709	1677	39324	0.54	1	//Zm00001d038208//Zm00001d011956//Zm00001d045583//Zm00001d012755//Zm00001d039132//Zm00001d049884//Zm00001d052149//Zm00001d005812//Zm00001d040382//Zm00001d051796//Zm00001d053829//Zm00001d052952//Zm00001d021636//Zm00001d029287//Zm00001d040381//Zm00001d026595//Zm00001d034717//Zm00001d012503//Zm00001d039140//Zm00001d036296//Zm00001d006553//Zm00001d007039//Zm00001d019195//Zm00001d006922//Zm00001d03315…
GO:0018377	P	protein myristoylation	6	709	228	39324	0.24	1	//Zm00001d022536//Zm00001d045482//Zm00001d046506//Zm00001d028762//Zm00001d012633//Zm00001d039283
GO:0042787	P	protein ubiquitination involved in ubiquitin-dependent protein catabolic process	5	709	206	39324	0.32	1	//Zm00001d031289//Zm00001d028837//Zm00001d042111//Zm00001d017465//Zm00001d016840
GO:0051603	P	proteolysis involved in cellular protein catabolic process	30	709	1541	39324	0.36	1	//Zm00001d022400//Zm00001d022401//Zm00001d038650//Zm00001d028823//Zm00001d013505//Zm00001d046506//Zm00001d016840//Zm00001d038304//Zm00001d003497//Zm00001d039352//Zm00001d031290//Zm00001d014093//Zm00001d045482//Zm00001d028769//Zm00001d047721//Zm00001d035689//Zm00001d028837//Zm00001d012881//Zm00001d007058//Zm00001d001895//Zm00001d018369//Zm00001d007038//Zm00001d042874//Zm00001d016402//Zm00001d01746…
GO:0097306	P	cellular response to alcohol	18	709	769	39324	0.16	1	//Zm00001d023673//Zm00001d020711//Zm00001d042779//Zm00001d022002//Zm00001d044940//Zm00001d038649//Zm00001d014093//Zm00001d046506//Zm00001d045482//Zm00001d047705//Zm00001d018369//Zm00001d053836//Zm00001d039856//Zm00001d043516//Zm00001d022179//Zm00001d039283//Zm00001d052416//Zm00001d011352
GO:0006790	P	sulfur compound metabolic process	22	709	1150	39324	0.42	1	//Zm00001d046958//Zm00001d029416//Zm00001d012488//Zm00001d021889//Zm00001d013423//Zm00001d003496//Zm00001d026595//Zm00001d049649//Zm00001d053829//Zm00001d016166//Zm00001d020983//Zm00001d047721//Zm00001d041511//Zm00001d042998//Zm00001d022537//Zm00001d031211//Zm00001d040382//Zm00001d028180//Zm00001d028769//Zm00001d002694//Zm00001d049560//Zm00001d053830
GO:0051649	P	establishment of localization in cell	79	709	3586	39324	0.04	1	//Zm00001d015970//Zm00001d036476//Zm00001d012102//Zm00001d036714//Zm00001d038892//Zm00001d012754//Zm00001d038536//Zm00001d033857//Zm00001d002789//Zm00001d039131//Zm00001d012633//Zm00001d029478//Zm00001d042461//Zm00001d015277//Zm00001d018370//Zm00001d015275//Zm00001d046506//Zm00001d015272//Zm00001d022003//Zm00001d053401//Zm00001d021972//Zm00001d024572//Zm00001d026579//Zm00001d026594//Zm00001d03436…
GO:0072596	P	establishment of protein localization to chloroplast	6	709	109	39324	0.017	1	//Zm00001d036698//Zm00001d022003//Zm00001d002789//Zm00001d047965//Zm00001d053716//Zm00001d006588
GO:0045935	P	positive regulation of nucleobase-containing compound metabolic process	25	709	1492	39324	0.67	1	//Zm00001d031591//Zm00001d011956//Zm00001d020711//Zm00001d013423//Zm00001d047967//Zm00001d048786//Zm00001d051796//Zm00001d019214//Zm00001d006588//Zm00001d021635//Zm00001d053716//Zm00001d015612//Zm00001d042779//Zm00001d022003//Zm00001d029720//Zm00001d036698//Zm00001d050185//Zm00001d036296//Zm00001d038251//Zm00001d007039//Zm00001d016119//Zm00001d017466//Zm00001d028771//Zm00001d023479//Zm00001d042111
GO:0045934	P	negative regulation of nucleobase-containing compound metabolic process	27	709	1257	39324	0.21	1	//Zm00001d011956//Zm00001d012755//Zm00001d049884//Zm00001d028481//Zm00001d005812//Zm00001d008782//Zm00001d018445//Zm00001d008998//Zm00001d021636//Zm00001d018429//Zm00001d020409//Zm00001d012505//Zm00001d029287//Zm00001d003000//Zm00001d022002//Zm00001d034718//Zm00001d013653//Zm00001d050185//Zm00001d039140//Zm00001d036296//Zm00001d039044//Zm00001d051945//Zm00001d053716//Zm00001d028771//Zm00001d02884…
GO:0045937	P	positive regulation of phosphate metabolic process	9	709	289	39324	0.085	1	//Zm00001d031211//Zm00001d029721//Zm00001d001978//Zm00001d039565//Zm00001d003759//Zm00001d013423//Zm00001d007058//Zm00001d038251//Zm00001d015612
GO:0042180	P	cellular ketone metabolic process	33	709	1528	39324	0.17	1	//Zm00001d045584//Zm00001d007055//Zm00001d029416//Zm00001d024393//Zm00001d047528//Zm00001d021889//Zm00001d028888//Zm00001d048788//Zm00001d040356//Zm00001d022191//Zm00001d043301//Zm00001d024572//Zm00001d007892//Zm00001d003198//Zm00001d014093//Zm00001d053107//Zm00001d028769//Zm00001d047721//Zm00001d022399//Zm00001d042584//Zm00001d036475//Zm00001d012881//Zm00001d001896//Zm00001d039634//Zm00001d02928…
GO:0010817	P	regulation of hormone levels	21	709	1028	39324	0.31	1	//Zm00001d042585//Zm00001d012101//Zm00001d038209//Zm00001d013629//Zm00001d031211//Zm00001d013423//Zm00001d049560//Zm00001d029416//Zm00001d024393//Zm00001d046218//Zm00001d045482//Zm00001d006922//Zm00001d029288//Zm00001d003181//Zm00001d039293//Zm00001d051847//Zm00001d049408//Zm00001d002830//Zm00001d046506//Zm00001d002989//Zm00001d018428
GO:0046365	P	monosaccharide catabolic process	15	709	604	39324	0.14	1	//Zm00001d028834//Zm00001d036431//Zm00001d022536//Zm00001d007038//Zm00001d053861//Zm00001d018633//Zm00001d046506//Zm00001d049560//Zm00001d028762//Zm00001d024333//Zm00001d018370//Zm00001d018632//Zm00001d045482//Zm00001d047583//Zm00001d021653
GO:0042446	P	hormone biosynthetic process	9	709	468	39324	0.47	1	//Zm00001d013629//Zm00001d029416//Zm00001d024393//Zm00001d049560//Zm00001d003181//Zm00001d013423//Zm00001d049408//Zm00001d002830//Zm00001d051847
GO:0022411	P	cellular component disassembly	5	709	225	39324	0.39	1	//Zm00001d052005//Zm00001d009233//Zm00001d039283//Zm00001d053861//Zm00001d007039
GO:0072593	P	reactive oxygen species metabolic process	17	709	743	39324	0.2	1	//Zm00001d012505//Zm00001d005279//Zm00001d038650//Zm00001d012634//Zm00001d001896//Zm00001d051795//Zm00001d053862//Zm00001d017964//Zm00001d034364//Zm00001d040004//Zm00001d022179//Zm00001d039293//Zm00001d016152//Zm00001d009233//Zm00001d036431//Zm00001d029206//Zm00001d006588
GO:0034050	P	host programmed cell death induced by symbiont	16	709	740	39324	0.27	1	//Zm00001d046534//Zm00001d012505//Zm00001d022536//Zm00001d034365//Zm00001d012852//Zm00001d017965//Zm00001d017964//Zm00001d043516//Zm00001d053124//Zm00001d028770//Zm00001d053401//Zm00001d023450//Zm00001d026594//Zm00001d036431//Zm00001d007902//Zm00001d034944
GO:0022412	P	cellular process involved in reproduction in multicellular organism	12	709	304	39324	0.011	1	//Zm00001d023306//Zm00001d043907//Zm00001d012848//Zm00001d042997//Zm00001d013500//Zm00001d035065//Zm00001d002789//Zm00001d028771//Zm00001d007877//Zm00001d049408//Zm00001d011927//Zm00001d015276
GO:0006888	P	ER to Golgi vesicle-mediated transport	8	709	349	39324	0.3	1	//Zm00001d016402//Zm00001d022536//Zm00001d038649//Zm00001d045483//Zm00001d034364//Zm00001d028771//Zm00001d023450//Zm00001d020403
GO:0035295	P	tube development	5	709	469	39324	0.92	1	//Zm00001d034365//Zm00001d029416//Zm00001d007902//Zm00001d034278//Zm00001d026580
GO:0016129	P	phytosteroid biosynthetic process	6	709	218	39324	0.21	1	//Zm00001d013629//Zm00001d029416//Zm00001d049560//Zm00001d003181//Zm00001d002830//Zm00001d051847
GO:0043623	P	cellular protein complex assembly	27	709	1169	39324	0.12	1	//Zm00001d039354//Zm00001d038892//Zm00001d013505//Zm00001d045482//Zm00001d038252//Zm00001d018192//Zm00001d014093//Zm00001d046506//Zm00001d031760//Zm00001d006588//Zm00001d022003//Zm00001d021891//Zm00001d007058//Zm00001d011928//Zm00001d053123//Zm00001d027722//Zm00001d029206//Zm00001d007038//Zm00001d036698//Zm00001d033573//Zm00001d026103//Zm00001d028771//Zm00001d029946//Zm00001d029719//Zm00001d00923…
GO:0008610	P	lipid biosynthetic process	53	709	2086	39324	0.0092	1	//Zm00001d011927//Zm00001d013629//Zm00001d007055//Zm00001d029416//Zm00001d017964//Zm00001d051320//Zm00001d002789//Zm00001d040356//Zm00001d015234//Zm00001d026629//Zm00001d011352//Zm00001d051847//Zm00001d007894//Zm00001d018445//Zm00001d039175//Zm00001d028040//Zm00001d053861//Zm00001d014968//Zm00001d045261//Zm00001d022179//Zm00001d006588//Zm00001d034718//Zm00001d033149//Zm00001d018429//Zm00001d00299…
GO:0009746	P	response to hexose	8	709	321	39324	0.23	1	//Zm00001d007892//Zm00001d002694//Zm00001d039565//Zm00001d021653//Zm00001d039293//Zm00001d033786//Zm00001d016166//Zm00001d039284
GO:0009744	P	response to sucrose	10	709	366	39324	0.13	1	//Zm00001d007892//Zm00001d002694//Zm00001d014093//Zm00001d039565//Zm00001d021653//Zm00001d033786//Zm00001d016166//Zm00001d006587//Zm00001d047583//Zm00001d053715
GO:0009743	P	response to carbohydrate	36	709	1392	39324	0.023	1	//Zm00001d011956//Zm00001d039565//Zm00001d053401//Zm00001d039293//Zm00001d033786//Zm00001d028974//Zm00001d007892//Zm00001d014093//Zm00001d034944//Zm00001d051795//Zm00001d031290//Zm00001d020641//Zm00001d020403//Zm00001d028769//Zm00001d006587//Zm00001d036431//Zm00001d037759//Zm00001d053715//Zm00001d012505//Zm00001d012494//Zm00001d016166//Zm00001d022002//Zm00001d021653//Zm00001d043516//Zm00001d05312…
GO:0009741	P	response to brassinosteroid	8	709	339	39324	0.27	1	//Zm00001d016119//Zm00001d036700//Zm00001d038649//Zm00001d017994//Zm00001d029288//Zm00001d018369//Zm00001d020459//Zm00001d011352
GO:0010016	P	shoot system morphogenesis	17	709	870	39324	0.4	1	//Zm00001d036698//Zm00001d039175//Zm00001d040381//Zm00001d008559//Zm00001d031211//Zm00001d017887//Zm00001d033246//Zm00001d042833//Zm00001d033857//Zm00001d006922//Zm00001d040004//Zm00001d028481//Zm00001d029719//Zm00001d036296//Zm00001d023479//Zm00001d042111//Zm00001d022003
GO:0009620	P	response to fungus	19	709	1039	39324	0.51	1	//Zm00001d012505//Zm00001d006256//Zm00001d022002//Zm00001d028180//Zm00001d038535//Zm00001d017591//Zm00001d042833//Zm00001d043516//Zm00001d034365//Zm00001d053401//Zm00001d040357//Zm00001d038251//Zm00001d045295//Zm00001d034944//Zm00001d036431//Zm00001d007902//Zm00001d038628//Zm00001d038650//Zm00001d020416
GO:0009624	P	response to nematode	5	709	241	39324	0.44	1	//Zm00001d033917//Zm00001d020417//Zm00001d021653//Zm00001d023450//Zm00001d018332
GO:0006499	P	N-terminal protein myristoylation	6	709	227	39324	0.23	1	//Zm00001d022536//Zm00001d045482//Zm00001d046506//Zm00001d028762//Zm00001d012633//Zm00001d039283
GO:0006498	P	N-terminal protein lipidation	6	709	227	39324	0.23	1	//Zm00001d022536//Zm00001d045482//Zm00001d046506//Zm00001d028762//Zm00001d012633//Zm00001d039283
GO:0006399	P	tRNA metabolic process	5	709	471	39324	0.93	1	//Zm00001d031471//Zm00001d051937//Zm00001d002789//Zm00001d036698//Zm00001d012503
GO:0008299	P	isoprenoid biosynthetic process	15	709	752	39324	0.38	1	//Zm00001d042585//Zm00001d042584//Zm00001d007894//Zm00001d047501//Zm00001d029416//Zm00001d039634//Zm00001d053861//Zm00001d006588//Zm00001d002789//Zm00001d040356//Zm00001d039142//Zm00001d015234//Zm00001d039175//Zm00001d052001//Zm00001d002999
GO:0006259	P	DNA metabolic process	33	709	3591	39324	1	1	//Zm00001d028827//Zm00001d023305//Zm00001d011956//Zm00001d034703//Zm00001d013506//Zm00001d012755//Zm00001d039132//Zm00001d049884//Zm00001d021318//Zm00001d005812//Zm00001d033858//Zm00001d049648//Zm00001d045583//Zm00001d048672//Zm00001d021635//Zm00001d021636//Zm00001d023449//Zm00001d043907//Zm00001d040381//Zm00001d026595//Zm00001d047501//Zm00001d046761//Zm00001d018227//Zm00001d036296//Zm00001d00703…
GO:0044403	P	symbiosis, encompassing mutualism through parasitism	12	709	546	39324	0.29	1	//Zm00001d011956//Zm00001d028180//Zm00001d034944//Zm00001d017964//Zm00001d036296//Zm00001d021335//Zm00001d051544//Zm00001d033149//Zm00001d022536//Zm00001d020983//Zm00001d039283//Zm00001d041927
GO:0048522	P	positive regulation of cellular process	74	709	3441	39324	0.069	1	//Zm00001d031591//Zm00001d023305//Zm00001d011956//Zm00001d053123//Zm00001d011955//Zm00001d038555//Zm00001d017965//Zm00001d012206//Zm00001d039113//Zm00001d018235//Zm00001d013423//Zm00001d042462//Zm00001d003759//Zm00001d039017//Zm00001d047967//Zm00001d009233//Zm00001d039565//Zm00001d046506//Zm00001d005811//Zm00001d038252//Zm00001d011352//Zm00001d048786//Zm00001d029206//Zm00001d031211//Zm00001d00692…
GO:0006396	P	RNA processing	51	709	2665	39324	0.35	1	//Zm00001d039568//Zm00001d011956//Zm00001d035696//Zm00001d018490//Zm00001d042641//Zm00001d038535//Zm00001d041480//Zm00001d002789//Zm00001d021335//Zm00001d040357//Zm00001d051937//Zm00001d045501//Zm00001d022537//Zm00001d006361//Zm00001d028035//Zm00001d017887//Zm00001d045705//Zm00001d053861//Zm00001d018112//Zm00001d022003//Zm00001d052952//Zm00001d052951//Zm00001d033149//Zm00001d020983//Zm00001d01863…
GO:0045893	P	positive regulation of transcription, DNA-templated	21	709	1205	39324	0.59	1	//Zm00001d031591//Zm00001d016119//Zm00001d042779//Zm00001d011956//Zm00001d017466//Zm00001d036296//Zm00001d028771//Zm00001d036698//Zm00001d051796//Zm00001d019214//Zm00001d022003//Zm00001d050185//Zm00001d013423//Zm00001d006588//Zm00001d047967//Zm00001d020711//Zm00001d023479//Zm00001d042111//Zm00001d053716//Zm00001d007039//Zm00001d048786
GO:0006479	P	protein methylation	14	709	554	39324	0.14	1	//Zm00001d019195//Zm00001d011956//Zm00001d012503//Zm00001d045583//Zm00001d051796//Zm00001d006922//Zm00001d049884//Zm00001d028771//Zm00001d028840//Zm00001d052952//Zm00001d029719//Zm00001d036296//Zm00001d040381//Zm00001d021636
GO:0048466	P	androecium development	5	709	336	39324	0.72	1	//Zm00001d011940//Zm00001d016119//Zm00001d046506//Zm00001d042833//Zm00001d045482
GO:0048467	P	gynoecium development	6	709	371	39324	0.66	1	//Zm00001d035907//Zm00001d022537//Zm00001d033246//Zm00001d001896//Zm00001d039017//Zm00001d020983
GO:0019220	P	regulation of phosphate metabolic process	29	709	1021	39324	0.013	1	//Zm00001d049334//Zm00001d011955//Zm00001d039565//Zm00001d017964//Zm00001d018235//Zm00001d013423//Zm00001d040356//Zm00001d046506//Zm00001d003759//Zm00001d045482//Zm00001d047705//Zm00001d006588//Zm00001d024670//Zm00001d006587//Zm00001d015612//Zm00001d012505//Zm00001d040381//Zm00001d022003//Zm00001d031211//Zm00001d029721//Zm00001d038649//Zm00001d007058//Zm00001d011929//Zm00001d038251//Zm00001d03904…
GO:0019222	P	regulation of metabolic process	201	709	11973	39324	0.89	1	//Zm00001d014967//Zm00001d049334//Zm00001d013500//Zm00001d029286//Zm00001d038555//Zm00001d042717//Zm00001d018235//Zm00001d011159//Zm00001d028481//Zm00001d047967//Zm00001d022191//Zm00001d015275//Zm00001d046506//Zm00001d028072//Zm00001d026594//Zm00001d018445//Zm00001d019214//Zm00001d039042//Zm00001d045705//Zm00001d051795//Zm00001d034797//Zm00001d028879//Zm00001d006588//Zm00001d033149//Zm00001d02163…
GO:0034440	P	lipid oxidation	8	709	318	39324	0.22	1	//Zm00001d029416//Zm00001d014093//Zm00001d006839//Zm00001d045483//Zm00001d048788//Zm00001d020860//Zm00001d028771//Zm00001d012633
GO:0010393	P	galacturonan metabolic process	7	709	247	39324	0.17	1	//Zm00001d002631//Zm00001d038650//Zm00001d045048//Zm00001d029441//Zm00001d020403//Zm00001d026580//Zm00001d041510
GO:0006470	P	protein dephosphorylation	20	709	733	39324	0.049	1	//Zm00001d012505//Zm00001d036698//Zm00001d006587//Zm00001d022003//Zm00001d026506//Zm00001d046506//Zm00001d034943//Zm00001d011062//Zm00001d017964//Zm00001d032824//Zm00001d013253//Zm00001d047705//Zm00001d002047//Zm00001d040356//Zm00001d006588//Zm00001d018371//Zm00001d045102//Zm00001d045482//Zm00001d023369//Zm00001d009234
GO:0048585	P	negative regulation of response to stimulus	23	709	794	39324	0.021	1	//Zm00001d012101//Zm00001d017964//Zm00001d053401//Zm00001d039856//Zm00001d018333//Zm00001d034944//Zm00001d034278//Zm00001d019215//Zm00001d034365//Zm00001d028769//Zm00001d036431//Zm00001d012505//Zm00001d028974//Zm00001d043516//Zm00001d047721//Zm00001d048774//Zm00001d021942//Zm00001d021943//Zm00001d042833//Zm00001d053836//Zm00001d028770//Zm00001d007902//Zm00001d048776
GO:0048468	P	cell development	24	709	1662	39324	0.89	1	//Zm00001d034761//Zm00001d029416//Zm00001d017964//Zm00001d039293//Zm00001d008782//Zm00001d029206//Zm00001d049648//Zm00001d002046//Zm00001d034365//Zm00001d020403//Zm00001d011927//Zm00001d035689//Zm00001d031211//Zm00001d034719//Zm00001d053123//Zm00001d038251//Zm00001d038252//Zm00001d047455//Zm00001d017755//Zm00001d006922//Zm00001d028770//Zm00001d029719//Zm00001d009233//Zm00001d007902
GO:0048469	P	cell maturation	9	709	655	39324	0.83	1	//Zm00001d038251//Zm00001d031211//Zm00001d034761//Zm00001d028770//Zm00001d039293//Zm00001d020403//Zm00001d009233//Zm00001d038252//Zm00001d029206
GO:0006778	P	porphyrin-containing compound metabolic process	13	709	413	39324	0.042	1	//Zm00001d051798//Zm00001d038650//Zm00001d008559//Zm00001d036700//Zm00001d028180//Zm00001d029417//Zm00001d053861//Zm00001d046399//Zm00001d040356//Zm00001d006588//Zm00001d015234//Zm00001d018632//Zm00001d018633
GO:0006779	P	porphyrin-containing compound biosynthetic process	5	709	249	39324	0.47	1	//Zm00001d051798//Zm00001d053861//Zm00001d040356//Zm00001d008559//Zm00001d015234
GO:0016926	P	protein desumoylation	5	709	129	39324	0.09	1	//Zm00001d034364//Zm00001d009233//Zm00001d012634//Zm00001d029206//Zm00001d001896
GO:0008104	P	protein localization	50	709	2729	39324	0.47	1	//Zm00001d015970//Zm00001d039351//Zm00001d038892//Zm00001d017964//Zm00001d038536//Zm00001d002789//Zm00001d053401//Zm00001d012633//Zm00001d018370//Zm00001d012851//Zm00001d015272//Zm00001d026594//Zm00001d017887//Zm00001d034944//Zm00001d045483//Zm00001d034796//Zm00001d034364//Zm00001d034365//Zm00001d018112//Zm00001d052952//Zm00001d028870//Zm00001d036431//Zm00001d053716//Zm00001d007767//Zm00001d00658…
GO:0051567	P	histone H3-K9 methylation	8	709	220	39324	0.051	1	//Zm00001d011956//Zm00001d049884//Zm00001d028771//Zm00001d028840//Zm00001d029719//Zm00001d036296//Zm00001d040381//Zm00001d021636
GO:0008643	P	carbohydrate transport	8	709	259	39324	0.1	1	//Zm00001d002864//Zm00001d021942//Zm00001d021943//Zm00001d024572//Zm00001d023673//Zm00001d016166//Zm00001d048774//Zm00001d048776
GO:1901362	P	organic cyclic compound biosynthetic process	172	709	10158	39324	0.84	1	//Zm00001d014093//Zm00001d038555//Zm00001d018235//Zm00001d021335//Zm00001d028481//Zm00001d047966//Zm00001d047967//Zm00001d015275//Zm00001d026629//Zm00001d037683//Zm00001d011352//Zm00001d051798//Zm00001d018445//Zm00001d049648//Zm00001d051795//Zm00001d051796//Zm00001d028879//Zm00001d006588//Zm00001d021636//Zm00001d018633//Zm00001d047672//Zm00001d035907//Zm00001d008559//Zm00001d038649//Zm00001d01365…
GO:1901360	P	organic cyclic compound metabolic process	311	709	19228	39324	1	1	//Zm00001d033916//Zm00001d038650//Zm00001d014967//Zm00001d014093//Zm00001d031471//Zm00001d042717//Zm00001d039132//Zm00001d041480//Zm00001d051543//Zm00001d038208//Zm00001d021335//Zm00001d028481//Zm00001d047966//Zm00001d047967//Zm00001d029477//Zm00001d015275//Zm00001d026629//Zm00001d037683//Zm00001d011352//Zm00001d051798//Zm00001d028072//Zm00001d026594//Zm00001d018445//Zm00001d049648//Zm00001d04570…
GO:1901361	P	organic cyclic compound catabolic process	35	709	1503	39324	0.08	1	//Zm00001d028827//Zm00001d038650//Zm00001d029417//Zm00001d017966//Zm00001d041480//Zm00001d013423//Zm00001d003495//Zm00001d021972//Zm00001d007893//Zm00001d046761//Zm00001d053861//Zm00001d045483//Zm00001d006552//Zm00001d053107//Zm00001d007769//Zm00001d006588//Zm00001d028180//Zm00001d024393//Zm00001d036700//Zm00001d021891//Zm00001d013254//Zm00001d013653//Zm00001d011929//Zm00001d046399//Zm00001d01822…
GO:0048868	P	pollen tube development	6	709	524	39324	0.91	1	//Zm00001d014968//Zm00001d029416//Zm00001d017755//Zm00001d034365//Zm00001d007902//Zm00001d026580
GO:0048869	P	cellular developmental process	95	709	4685	39324	0.13	1	//Zm00001d007889//Zm00001d003182//Zm00001d029478//Zm00001d015277//Zm00001d015276//Zm00001d045482//Zm00001d028073//Zm00001d049648//Zm00001d051796//Zm00001d053671//Zm00001d021636//Zm00001d011927//Zm00001d035689//Zm00001d008559//Zm00001d042997//Zm00001d050185//Zm00001d036296//Zm00001d039283//Zm00001d039284//Zm00001d030834//Zm00001d036698//Zm00001d018235//Zm00001d017755//Zm00001d018144//Zm00001d03279…
GO:0060918	P	auxin transport	6	709	307	39324	0.48	1	//Zm00001d042585//Zm00001d038209//Zm00001d046218//Zm00001d046506//Zm00001d006922//Zm00001d045482
GO:0009965	P	leaf morphogenesis	10	709	422	39324	0.24	1	//Zm00001d036698//Zm00001d008559//Zm00001d017887//Zm00001d033246//Zm00001d040004//Zm00001d029719//Zm00001d036296//Zm00001d023479//Zm00001d042111//Zm00001d022003
GO:0006787	P	porphyrin-containing compound catabolic process	6	709	149	39324	0.058	1	//Zm00001d038650//Zm00001d036700//Zm00001d028180//Zm00001d029417//Zm00001d046399//Zm00001d006588
GO:0040029	P	regulation of gene expression, epigenetic	20	709	784	39324	0.083	1	//Zm00001d019195//Zm00001d011956//Zm00001d029719//Zm00001d045583//Zm00001d049884//Zm00001d012755//Zm00001d017964//Zm00001d013267//Zm00001d036296//Zm00001d028771//Zm00001d028840//Zm00001d052951//Zm00001d039140//Zm00001d033149//Zm00001d023479//Zm00001d021636//Zm00001d005812//Zm00001d020983//Zm00001d037833//Zm00001d007039
GO:0032446	P	protein modification by small protein conjugation	32	709	1682	39324	0.41	1	//Zm00001d023306//Zm00001d012101//Zm00001d022400//Zm00001d022401//Zm00001d011956//Zm00001d028823//Zm00001d012494//Zm00001d016840//Zm00001d026505//Zm00001d042833//Zm00001d051936//Zm00001d033858//Zm00001d034944//Zm00001d031290//Zm00001d018111//Zm00001d053834//Zm00001d018428//Zm00001d028837//Zm00001d013653//Zm00001d006839//Zm00001d006553//Zm00001d002693//Zm00001d017465//Zm00001d033344//Zm00001d01106…
GO:0022900	P	electron transport chain	9	709	348	39324	0.19	1	//Zm00001d024572//Zm00001d034759//Zm00001d013335//Zm00001d034760//Zm00001d028773//Zm00001d012615//Zm00001d015612//Zm00001d002989//Zm00001d006588
GO:0009845	P	seed germination	7	709	431	39324	0.66	1	//Zm00001d026594//Zm00001d022537//Zm00001d034761//Zm00001d039634//Zm00001d018282//Zm00001d033786//Zm00001d039017
GO:0055086	P	nucleobase-containing small molecule metabolic process	39	709	2585	39324	0.89	1	//Zm00001d017966//Zm00001d041480//Zm00001d012615//Zm00001d018370//Zm00001d028782//Zm00001d021972//Zm00001d024572//Zm00001d028036//Zm00001d051794//Zm00001d053861//Zm00001d045483//Zm00001d047583//Zm00001d025412//Zm00001d024670//Zm00001d047722//Zm00001d018632//Zm00001d036431//Zm00001d015612//Zm00001d028834//Zm00001d012503//Zm00001d021891//Zm00001d035984//Zm00001d011929//Zm00001d034278//Zm00001d03825…
GO:0006073	P	cellular glucan metabolic process	23	709	965	39324	0.11	1	//Zm00001d033917//Zm00001d038650//Zm00001d039131//Zm00001d045261//Zm00001d038304//Zm00001d011352//Zm00001d031211//Zm00001d039284//Zm00001d013268//Zm00001d020403//Zm00001d018632//Zm00001d018633//Zm00001d017699//Zm00001d047501//Zm00001d029151//Zm00001d022538//Zm00001d050201//Zm00001d047582//Zm00001d042874//Zm00001d006357//Zm00001d026333//Zm00001d032795//Zm00001d032794
GO:0048518	P	positive regulation of biological process	90	709	4734	39324	0.31	1	//Zm00001d013747//Zm00001d038555//Zm00001d018235//Zm00001d047967//Zm00001d022191//Zm00001d045482//Zm00001d011352//Zm00001d014967//Zm00001d034944//Zm00001d051796//Zm00001d006588//Zm00001d021635//Zm00001d038649//Zm00001d011929//Zm00001d011928//Zm00001d050185//Zm00001d036296//Zm00001d039283//Zm00001d036698//Zm00001d042111//Zm00001d026333//Zm00001d020711//Zm00001d011956//Zm00001d011955//Zm00001d02928…
GO:0048519	P	negative regulation of biological process	89	709	4505	39324	0.2	1	//Zm00001d018235//Zm00001d053401//Zm00001d028481//Zm00001d029477//Zm00001d019215//Zm00001d018333//Zm00001d014967//Zm00001d034944//Zm00001d033149//Zm00001d021636//Zm00001d006608//Zm00001d038649//Zm00001d013653//Zm00001d050185//Zm00001d036296//Zm00001d039044//Zm00001d039283//Zm00001d039042//Zm00001d021942//Zm00001d023449//Zm00001d051946//Zm00001d019246//Zm00001d051945//Zm00001d028840//Zm00001d02345…
GO:0042127	P	regulation of cell proliferation	6	709	408	39324	0.74	1	//Zm00001d040381//Zm00001d050185//Zm00001d042462//Zm00001d039017//Zm00001d037634//Zm00001d007039
GO:0034470	P	ncRNA processing	18	709	951	39324	0.45	1	//Zm00001d039568//Zm00001d046583//Zm00001d006361//Zm00001d022003//Zm00001d024917//Zm00001d028035//Zm00001d017887//Zm00001d028183//Zm00001d036698//Zm00001d053861//Zm00001d002789//Zm00001d052952//Zm00001d022180//Zm00001d006587//Zm00001d051937//Zm00001d018634//Zm00001d039456//Zm00001d006588
GO:0048765	P	root hair cell differentiation	9	709	642	39324	0.82	1	//Zm00001d038251//Zm00001d031211//Zm00001d034761//Zm00001d028770//Zm00001d039293//Zm00001d020403//Zm00001d009233//Zm00001d038252//Zm00001d029206
GO:0048764	P	trichoblast maturation	9	709	642	39324	0.82	1	//Zm00001d038251//Zm00001d031211//Zm00001d034761//Zm00001d028770//Zm00001d039293//Zm00001d020403//Zm00001d009233//Zm00001d038252//Zm00001d029206
GO:0006606	P	protein import into nucleus	7	709	255	39324	0.19	1	//Zm00001d006361//Zm00001d017887//Zm00001d002789//Zm00001d018112//Zm00001d052952//Zm00001d022536//Zm00001d047965
GO:0015711	P	organic anion transport	12	709	518	39324	0.23	1	//Zm00001d010034//Zm00001d039175//Zm00001d022536//Zm00001d017965//Zm00001d021653//Zm00001d034797//Zm00001d013334//Zm00001d026102//Zm00001d024333//Zm00001d023450//Zm00001d036431//Zm00001d047583
GO:0006605	P	protein targeting	37	709	1595	39324	0.077	1	//Zm00001d038892//Zm00001d017964//Zm00001d038536//Zm00001d002789//Zm00001d053401//Zm00001d047965//Zm00001d018370//Zm00001d026594//Zm00001d017887//Zm00001d034944//Zm00001d045483//Zm00001d034364//Zm00001d034365//Zm00001d018112//Zm00001d052952//Zm00001d036431//Zm00001d053716//Zm00001d007767//Zm00001d006588//Zm00001d012505//Zm00001d022536//Zm00001d022003//Zm00001d031210//Zm00001d006839//Zm00001d04676…
GO:0045184	P	establishment of protein localization	49	709	2510	39324	0.31	1	//Zm00001d015970//Zm00001d039351//Zm00001d038892//Zm00001d017964//Zm00001d038536//Zm00001d002789//Zm00001d053401//Zm00001d012633//Zm00001d018370//Zm00001d012851//Zm00001d015272//Zm00001d026594//Zm00001d017887//Zm00001d034944//Zm00001d045483//Zm00001d034796//Zm00001d034364//Zm00001d034365//Zm00001d018112//Zm00001d052952//Zm00001d028870//Zm00001d036431//Zm00001d053716//Zm00001d007767//Zm00001d00658…
GO:0003006	P	developmental process involved in reproduction	91	709	3998	39324	0.014	1	//Zm00001d031470//Zm00001d038553//Zm00001d028481//Zm00001d029478//Zm00001d015277//Zm00001d015276//Zm00001d045482//Zm00001d034364//Zm00001d014968//Zm00001d018445//Zm00001d019214//Zm00001d051795//Zm00001d034796//Zm00001d021636//Zm00001d007877//Zm00001d011927//Zm00001d042997//Zm00001d036296//Zm00001d051945//Zm00001d017755//Zm00001d042111//Zm00001d021318//Zm00001d002789//Zm00001d013423//Zm00001d02897…
GO:0072657	P	protein localization to membrane	16	709	761	39324	0.3	1	//Zm00001d046534//Zm00001d012505//Zm00001d043516//Zm00001d022536//Zm00001d034944//Zm00001d017964//Zm00001d046760//Zm00001d034365//Zm00001d028770//Zm00001d053401//Zm00001d006588//Zm00001d023450//Zm00001d026594//Zm00001d036431//Zm00001d007902//Zm00001d007767
GO:0043436	P	oxoacid metabolic process	77	709	4198	39324	0.46	1	//Zm00001d036431//Zm00001d045584//Zm00001d014093//Zm00001d042584//Zm00001d034760//Zm00001d034944//Zm00001d031471//Zm00001d024393//Zm00001d001896//Zm00001d012488//Zm00001d029416//Zm00001d028888//Zm00001d051320//Zm00001d002789//Zm00001d053401//Zm00001d021335//Zm00001d012633//Zm00001d015234//Zm00001d022191//Zm00001d043301//Zm00001d039856//Zm00001d007894//Zm00001d006839//Zm00001d047528//Zm00001d00319…
GO:0009451	P	RNA modification	31	709	1321	39324	0.088	1	//Zm00001d033916//Zm00001d045448//Zm00001d038510//Zm00001d035696//Zm00001d018490//Zm00001d031471//Zm00001d002789//Zm00001d040357//Zm00001d041762//Zm00001d051937//Zm00001d022537//Zm00001d024571//Zm00001d006361//Zm00001d017887//Zm00001d012850//Zm00001d022003//Zm00001d052952//Zm00001d018634//Zm00001d046583//Zm00001d008559//Zm00001d047500//Zm00001d011929//Zm00001d028186//Zm00001d046399//Zm00001d02857…
GO:0055114	P	oxidation-reduction process	75	709	4235	39324	0.58	1	//Zm00001d053861//Zm00001d013629//Zm00001d028834//Zm00001d034760//Zm00001d014093//Zm00001d023652//Zm00001d029417//Zm00001d021889//Zm00001d017966//Zm00001d048788//Zm00001d038555//Zm00001d039131//Zm00001d040356//Zm00001d012615//Zm00001d020957//Zm00001d029477//Zm00001d012633//Zm00001d018192//Zm00001d053862//Zm00001d007890//Zm00001d022399//Zm00001d024572//Zm00001d028072//Zm00001d007894//Zm00001d00372…
GO:0003008	P	system process	5	709	400	39324	0.85	1	//Zm00001d026507//Zm00001d033571//Zm00001d011929//Zm00001d045807//Zm00001d018332
GO:0044700	P	single organism signaling	144	709	7185	39324	0.091	1	//Zm00001d031470//Zm00001d053401//Zm00001d038409//Zm00001d028481//Zm00001d029478//Zm00001d015276//Zm00001d046506//Zm00001d011352//Zm00001d028073//Zm00001d018333//Zm00001d018332//Zm00001d014967//Zm00001d034944//Zm00001d034796//Zm00001d006588//Zm00001d018635//Zm00001d038554//Zm00001d038649//Zm00001d039634//Zm00001d011929//Zm00001d037397//Zm00001d036296//Zm00001d027722//Zm00001d020858//Zm00001d03357…
GO:0044703	P	multi-organism reproductive process	31	709	1304	39324	0.078	1	//Zm00001d023306//Zm00001d011927//Zm00001d033304//Zm00001d045583//Zm00001d029416//Zm00001d012754//Zm00001d013500//Zm00001d002789//Zm00001d015276//Zm00001d014968//Zm00001d006360//Zm00001d004586//Zm00001d034365//Zm00001d007877//Zm00001d014826//Zm00001d023674//Zm00001d020277//Zm00001d043907//Zm00001d046761//Zm00001d042997//Zm00001d020279//Zm00001d039283//Zm00001d020280//Zm00001d017755//Zm00001d01799…
GO:1901564	P	organonitrogen compound metabolic process	136	709	7304	39324	0.35	1	//Zm00001d038650//Zm00001d031471//Zm00001d041480//Zm00001d051543//Zm00001d011159//Zm00001d047965//Zm00001d045482//Zm00001d051798//Zm00001d027723//Zm00001d014968//Zm00001d049649//Zm00001d051794//Zm00001d051795//Zm00001d034797//Zm00001d039043//Zm00001d006588//Zm00001d033149//Zm00001d020983//Zm00001d018633//Zm00001d038555//Zm00001d024917//Zm00001d046583//Zm00001d008559//Zm00001d047500//Zm00001d02189…
GO:0016192	P	vesicle-mediated transport	44	709	2012	39324	0.11	1	//Zm00001d039352//Zm00001d038892//Zm00001d037198//Zm00001d012754//Zm00001d038536//Zm00001d012634//Zm00001d047964//Zm00001d029478//Zm00001d042461//Zm00001d015277//Zm00001d046506//Zm00001d015272//Zm00001d034364//Zm00001d007892//Zm00001d034365//Zm00001d043365//Zm00001d045483//Zm00001d045482//Zm00001d029818//Zm00001d016749//Zm00001d031760//Zm00001d012851//Zm00001d020403//Zm00001d028870//Zm00001d00776…
GO:1901566	P	organonitrogen compound biosynthetic process	102	709	4751	39324	0.038	1	//Zm00001d031471//Zm00001d051543//Zm00001d011159//Zm00001d045482//Zm00001d051798//Zm00001d028072//Zm00001d014968//Zm00001d049649//Zm00001d051795//Zm00001d034797//Zm00001d006588//Zm00001d033149//Zm00001d020983//Zm00001d018633//Zm00001d024917//Zm00001d046583//Zm00001d008559//Zm00001d047500//Zm00001d038649//Zm00001d008557//Zm00001d021652//Zm00001d011929//Zm00001d022180//Zm00001d036296//Zm00001d02772…
GO:0044706	P	multi-multicellular organism process	10	709	730	39324	0.85	1	//Zm00001d033304//Zm00001d014968//Zm00001d029416//Zm00001d017755//Zm00001d017994//Zm00001d034365//Zm00001d026580//Zm00001d007902//Zm00001d023674//Zm00001d052415
GO:0071322	P	cellular response to carbohydrate stimulus	6	709	209	39324	0.18	1	//Zm00001d047721//Zm00001d028974//Zm00001d033786//Zm00001d028769//Zm00001d039283//Zm00001d006588
GO:0010243	P	response to organonitrogen compound	21	709	883	39324	0.13	1	//Zm00001d012505//Zm00001d016119//Zm00001d036431//Zm00001d022002//Zm00001d017466//Zm00001d013423//Zm00001d003198//Zm00001d017992//Zm00001d006256//Zm00001d034944//Zm00001d051795//Zm00001d031290//Zm00001d053124//Zm00001d053401//Zm00001d012494//Zm00001d043516//Zm00001d020403//Zm00001d011956//Zm00001d020641//Zm00001d018429//Zm00001d037759
GO:0016052	P	carbohydrate catabolic process	23	709	1115	39324	0.29	1	//Zm00001d033917//Zm00001d018370//Zm00001d046506//Zm00001d051794//Zm00001d053861//Zm00001d039043//Zm00001d045482//Zm00001d013268//Zm00001d028762//Zm00001d018632//Zm00001d036431//Zm00001d044947//Zm00001d028834//Zm00001d022536//Zm00001d031211//Zm00001d021653//Zm00001d045048//Zm00001d029441//Zm00001d047583//Zm00001d007038//Zm00001d018633//Zm00001d049560//Zm00001d024333
GO:0016053	P	organic acid biosynthetic process	46	709	2021	39324	0.068	1	//Zm00001d043907//Zm00001d034760//Zm00001d023652//Zm00001d024393//Zm00001d017964//Zm00001d028888//Zm00001d051320//Zm00001d053401//Zm00001d040356//Zm00001d015234//Zm00001d039856//Zm00001d007894//Zm00001d003198//Zm00001d014093//Zm00001d034944//Zm00001d022179//Zm00001d031926//Zm00001d033149//Zm00001d006587//Zm00001d036431//Zm00001d020409//Zm00001d002999//Zm00001d012505//Zm00001d022002//Zm00001d02253…
GO:0016050	P	vesicle organization	7	709	183	39324	0.053	1	//Zm00001d038892//Zm00001d007767//Zm00001d034365//Zm00001d031760//Zm00001d007902//Zm00001d015272//Zm00001d006554
GO:0016051	P	carbohydrate biosynthetic process	33	709	1595	39324	0.24	1	//Zm00001d034703//Zm00001d028824//Zm00001d052227//Zm00001d039131//Zm00001d045261//Zm00001d018370//Zm00001d032794//Zm00001d026580//Zm00001d039284//Zm00001d012851//Zm00001d013268//Zm00001d033149//Zm00001d018632//Zm00001d018633//Zm00001d041510//Zm00001d035689//Zm00001d036475//Zm00001d031211//Zm00001d047501//Zm00001d029151//Zm00001d028180//Zm00001d022538//Zm00001d017502//Zm00001d047582//Zm00001d00703…
GO:0072330	P	monocarboxylic acid biosynthetic process	24	709	1163	39324	0.28	1	//Zm00001d043907//Zm00001d034760//Zm00001d024393//Zm00001d017964//Zm00001d028888//Zm00001d051320//Zm00001d053401//Zm00001d015234//Zm00001d039856//Zm00001d014093//Zm00001d034944//Zm00001d013423//Zm00001d031926//Zm00001d033149//Zm00001d036431//Zm00001d020409//Zm00001d012505//Zm00001d022002//Zm00001d022537//Zm00001d043516//Zm00001d053124//Zm00001d045295//Zm00001d042833//Zm00001d022179
GO:0071446	P	cellular response to salicylic acid stimulus	17	709	624	39324	0.067	1	//Zm00001d046534//Zm00001d012505//Zm00001d023673//Zm00001d028974//Zm00001d017303//Zm00001d034365//Zm00001d034944//Zm00001d040004//Zm00001d053862//Zm00001d017964//Zm00001d035907//Zm00001d028770//Zm00001d053401//Zm00001d036431//Zm00001d007902//Zm00001d032795//Zm00001d032794
GO:0033554	P	cellular response to stress	79	709	4455	39324	0.58	1	//Zm00001d023306//Zm00001d028827//Zm00001d042871//Zm00001d021318//Zm00001d038650//Zm00001d016166//Zm00001d034944//Zm00001d024393//Zm00001d017965//Zm00001d017964//Zm00001d038536//Zm00001d039132//Zm00001d052227//Zm00001d053401//Zm00001d047964//Zm00001d021334//Zm00001d026594//Zm00001d031926//Zm00001d005812//Zm00001d028782//Zm00001d033858//Zm00001d007892//Zm00001d018445//Zm00001d049648//Zm00001d00319…
GO:0009725	P	response to hormone	76	709	3950	39324	0.29	1	//Zm00001d020711//Zm00001d036712//Zm00001d033917//Zm00001d034761//Zm00001d031470//Zm00001d017964//Zm00001d017591//Zm00001d016119//Zm00001d040004//Zm00001d013423//Zm00001d039293//Zm00001d028481//Zm00001d039017//Zm00001d052148//Zm00001d026594//Zm00001d031290//Zm00001d038252//Zm00001d011352//Zm00001d039856//Zm00001d007894//Zm00001d017994//Zm00001d034365//Zm00001d047582//Zm00001d014093//Zm00001d03494…
GO:0019637	P	organophosphate metabolic process	62	709	3238	39324	0.33	1	//Zm00001d046958//Zm00001d017966//Zm00001d041480//Zm00001d002789//Zm00001d040356//Zm00001d012615//Zm00001d015234//Zm00001d018370//Zm00001d026629//Zm00001d028782//Zm00001d021972//Zm00001d024572//Zm00001d014968//Zm00001d028036//Zm00001d051794//Zm00001d053861//Zm00001d045483//Zm00001d047583//Zm00001d025412//Zm00001d028762//Zm00001d006588//Zm00001d028180//Zm00001d033149//Zm00001d018632//Zm00001d03643…
GO:0006826	P	iron ion transport	7	709	193	39324	0.066	1	//Zm00001d018445//Zm00001d051945//Zm00001d028888//Zm00001d053107//Zm00001d002830//Zm00001d038252//Zm00001d053716
GO:0032535	P	regulation of cellular component size	13	709	392	39324	0.03	1	//Zm00001d028834//Zm00001d028823//Zm00001d018445//Zm00001d051945//Zm00001d001978//Zm00001d045482//Zm00001d046506//Zm00001d053123//Zm00001d029719//Zm00001d009233//Zm00001d038252//Zm00001d029206//Zm00001d024947
GO:0071103	P	DNA conformation change	7	709	1273	39324	1	1	//Zm00001d026507//Zm00001d020387//Zm00001d034703//Zm00001d039132//Zm00001d006553//Zm00001d021635//Zm00001d023449
GO:0022607	P	cellular component assembly	58	709	2690	39324	0.095	1	//Zm00001d028826//Zm00001d039354//Zm00001d045583//Zm00001d038892//Zm00001d013505//Zm00001d050202//Zm00001d046506//Zm00001d051543//Zm00001d021335//Zm00001d051544//Zm00001d018371//Zm00001d034796//Zm00001d027722//Zm00001d026595//Zm00001d018192//Zm00001d014093//Zm00001d045483//Zm00001d045482//Zm00001d034364//Zm00001d053829//Zm00001d031760//Zm00001d046583//Zm00001d006588//Zm00001d038252//Zm00001d02467…
GO:0072527	P	pyrimidine-containing compound metabolic process	7	709	321	39324	0.36	1	//Zm00001d012846//Zm00001d012503//Zm00001d002334//Zm00001d035984//Zm00001d017966//Zm00001d047722//Zm00001d028782
GO:0051644	P	plastid localization	7	709	187	39324	0.058	1	//Zm00001d036698//Zm00001d022003//Zm00001d028036//Zm00001d053861//Zm00001d039131//Zm00001d047965//Zm00001d006588
GO:0033674	P	positive regulation of kinase activity	5	709	193	39324	0.27	1	//Zm00001d001978//Zm00001d013423//Zm00001d031211//Zm00001d003759//Zm00001d029721
GO:0042398	P	cellular modified amino acid biosynthetic process	7	709	186	39324	0.057	1	//Zm00001d028678//Zm00001d028180//Zm00001d008557//Zm00001d005808//Zm00001d026334//Zm00001d002830//Zm00001d024393
GO:0009141	P	nucleoside triphosphate metabolic process	18	709	1231	39324	0.84	1	//Zm00001d021972//Zm00001d036431//Zm00001d041480//Zm00001d021891//Zm00001d012846//Zm00001d051794//Zm00001d053861//Zm00001d045483//Zm00001d047583//Zm00001d028773//Zm00001d048672//Zm00001d024333//Zm00001d013254//Zm00001d018370//Zm00001d027723//Zm00001d039043//Zm00001d007038//Zm00001d047965
GO:0009143	P	nucleoside triphosphate catabolic process	11	709	626	39324	0.58	1	//Zm00001d021972//Zm00001d021891//Zm00001d012846//Zm00001d053861//Zm00001d045483//Zm00001d041480//Zm00001d048672//Zm00001d047965//Zm00001d013254//Zm00001d027723//Zm00001d047583
GO:0009144	P	purine nucleoside triphosphate metabolic process	18	709	1198	39324	0.81	1	//Zm00001d021972//Zm00001d036431//Zm00001d041480//Zm00001d021891//Zm00001d012846//Zm00001d051794//Zm00001d053861//Zm00001d045483//Zm00001d047583//Zm00001d028773//Zm00001d048672//Zm00001d024333//Zm00001d013254//Zm00001d018370//Zm00001d027723//Zm00001d039043//Zm00001d007038//Zm00001d047965
GO:0009146	P	purine nucleoside triphosphate catabolic process	11	709	615	39324	0.55	1	//Zm00001d021972//Zm00001d021891//Zm00001d012846//Zm00001d053861//Zm00001d045483//Zm00001d041480//Zm00001d048672//Zm00001d047965//Zm00001d013254//Zm00001d027723//Zm00001d047583
GO:0006928	P	movement of cell or subcellular component	6	709	460	39324	0.83	1	//Zm00001d036090//Zm00001d021891//Zm00001d028841//Zm00001d009233//Zm00001d007712//Zm00001d047672
GO:0009062	P	fatty acid catabolic process	11	709	395	39324	0.11	1	//Zm00001d048788//Zm00001d029416//Zm00001d014093//Zm00001d006839//Zm00001d045483//Zm00001d051320//Zm00001d020860//Zm00001d028771//Zm00001d021335//Zm00001d012633//Zm00001d012883
GO:0009060	P	aerobic respiration	5	709	176	39324	0.22	1	//Zm00001d016166//Zm00001d049649//Zm00001d012615//Zm00001d021889//Zm00001d024333
GO:0010628	P	positive regulation of gene expression	25	709	1363	39324	0.49	1	//Zm00001d031591//Zm00001d011956//Zm00001d020711//Zm00001d013423//Zm00001d047967//Zm00001d048786//Zm00001d053861//Zm00001d051796//Zm00001d019214//Zm00001d006588//Zm00001d053716//Zm00001d029287//Zm00001d042779//Zm00001d022003//Zm00001d016119//Zm00001d050185//Zm00001d036296//Zm00001d051846//Zm00001d007039//Zm00001d036698//Zm00001d017466//Zm00001d028771//Zm00001d006924//Zm00001d023479//Zm00001d042111
GO:0042157	P	lipoprotein metabolic process	10	709	391	39324	0.18	1	//Zm00001d026629//Zm00001d022536//Zm00001d014968//Zm00001d045482//Zm00001d046506//Zm00001d028762//Zm00001d012633//Zm00001d028039//Zm00001d039283//Zm00001d015612
GO:0045892	P	negative regulation of transcription, DNA-templated	25	709	949	39324	0.043	1	//Zm00001d011956//Zm00001d012755//Zm00001d049884//Zm00001d028481//Zm00001d005812//Zm00001d008782//Zm00001d018445//Zm00001d008998//Zm00001d021636//Zm00001d018429//Zm00001d012505//Zm00001d029287//Zm00001d003000//Zm00001d022002//Zm00001d034718//Zm00001d013653//Zm00001d050185//Zm00001d039140//Zm00001d036296//Zm00001d039044//Zm00001d051945//Zm00001d028771//Zm00001d028840//Zm00001d029719//Zm00001d023479
GO:0042158	P	lipoprotein biosynthetic process	8	709	308	39324	0.2	1	//Zm00001d026629//Zm00001d022536//Zm00001d045482//Zm00001d046506//Zm00001d028762//Zm00001d012633//Zm00001d014968//Zm00001d039283
GO:0010026	P	trichome differentiation	5	709	327	39324	0.7	1	//Zm00001d009233//Zm00001d038252//Zm00001d029206//Zm00001d053123//Zm00001d029719
GO:0021700	P	developmental maturation	16	709	1045	39324	0.78	1	//Zm00001d038251//Zm00001d042779//Zm00001d031211//Zm00001d044940//Zm00001d034761//Zm00001d031470//Zm00001d021653//Zm00001d042833//Zm00001d009233//Zm00001d028770//Zm00001d039293//Zm00001d039017//Zm00001d020403//Zm00001d031289//Zm00001d038252//Zm00001d029206
GO:0097659	P	nucleic acid-templated transcription	126	709	7764	39324	0.91	1	//Zm00001d018235//Zm00001d021335//Zm00001d028481//Zm00001d047966//Zm00001d047967//Zm00001d015275//Zm00001d026629//Zm00001d037683//Zm00001d018445//Zm00001d049648//Zm00001d034945//Zm00001d051796//Zm00001d028879//Zm00001d006588//Zm00001d021636//Zm00001d047672//Zm00001d003182//Zm00001d042580//Zm00001d013653//Zm00001d042997//Zm00001d050185//Zm00001d036296//Zm00001d039044//Zm00001d018228//Zm00001d00279…
GO:0043543	P	protein acylation	8	709	479	39324	0.63	1	//Zm00001d022536//Zm00001d045482//Zm00001d032879//Zm00001d046506//Zm00001d028762//Zm00001d012633//Zm00001d047967//Zm00001d039283
GO:0009199	P	ribonucleoside triphosphate metabolic process	18	709	1209	39324	0.82	1	//Zm00001d021972//Zm00001d036431//Zm00001d041480//Zm00001d021891//Zm00001d012846//Zm00001d051794//Zm00001d053861//Zm00001d045483//Zm00001d047583//Zm00001d028773//Zm00001d048672//Zm00001d024333//Zm00001d013254//Zm00001d018370//Zm00001d027723//Zm00001d039043//Zm00001d007038//Zm00001d047965
GO:0043547	P	positive regulation of GTPase activity	5	709	240	39324	0.44	1	//Zm00001d026579//Zm00001d033572//Zm00001d017755//Zm00001d032879//Zm00001d034796
GO:0010646	P	regulation of cell communication	24	709	1242	39324	0.4	1	//Zm00001d013466//Zm00001d014093//Zm00001d028823//Zm00001d039565//Zm00001d013423//Zm00001d040356//Zm00001d046506//Zm00001d011352//Zm00001d008782//Zm00001d039856//Zm00001d014967//Zm00001d034944//Zm00001d034278//Zm00001d045482//Zm00001d020409//Zm00001d031211//Zm00001d029721//Zm00001d034718//Zm00001d011929//Zm00001d043516//Zm00001d001978//Zm00001d042833//Zm00001d053836//Zm00001d047456
GO:0043549	P	regulation of kinase activity	12	709	515	39324	0.23	1	//Zm00001d049334//Zm00001d040381//Zm00001d031211//Zm00001d011955//Zm00001d001978//Zm00001d038649//Zm00001d029721//Zm00001d019246//Zm00001d003759//Zm00001d018235//Zm00001d013423//Zm00001d039042
GO:0018022	P	peptidyl-lysine methylation	13	709	405	39324	0.037	1	//Zm00001d019195//Zm00001d011956//Zm00001d012503//Zm00001d051796//Zm00001d006922//Zm00001d049884//Zm00001d028771//Zm00001d028840//Zm00001d052952//Zm00001d029719//Zm00001d036296//Zm00001d040381//Zm00001d021636
GO:0090066	P	regulation of anatomical structure size	13	709	397	39324	0.032	1	//Zm00001d028834//Zm00001d028823//Zm00001d018445//Zm00001d051945//Zm00001d001978//Zm00001d045482//Zm00001d046506//Zm00001d053123//Zm00001d029719//Zm00001d009233//Zm00001d038252//Zm00001d029206//Zm00001d024947
GO:0016571	P	histone methylation	14	709	475	39324	0.055	1	//Zm00001d019195//Zm00001d011956//Zm00001d012503//Zm00001d045583//Zm00001d051796//Zm00001d006922//Zm00001d049884//Zm00001d028771//Zm00001d028840//Zm00001d052952//Zm00001d029719//Zm00001d036296//Zm00001d040381//Zm00001d021636
GO:0016570	P	histone modification	21	709	923	39324	0.17	1	//Zm00001d019195//Zm00001d011956//Zm00001d026595//Zm00001d034717//Zm00001d012503//Zm00001d040382//Zm00001d012755//Zm00001d051796//Zm00001d006922//Zm00001d045583//Zm00001d049884//Zm00001d033150//Zm00001d028771//Zm00001d028840//Zm00001d052952//Zm00001d029719//Zm00001d052149//Zm00001d036296//Zm00001d040381//Zm00001d021636//Zm00001d053829
GO:0009658	P	chloroplast organization	8	709	460	39324	0.59	1	//Zm00001d028073//Zm00001d022003//Zm00001d028036//Zm00001d036698//Zm00001d053861//Zm00001d002789//Zm00001d039131//Zm00001d006588
GO:0016572	P	histone phosphorylation	6	709	97	39324	0.01	1	//Zm00001d040381//Zm00001d026595//Zm00001d040382//Zm00001d053829//Zm00001d029719//Zm00001d011956
GO:0071215	P	cellular response to abscisic acid stimulus	15	709	662	39324	0.22	1	//Zm00001d020711//Zm00001d042779//Zm00001d022002//Zm00001d044940//Zm00001d014093//Zm00001d023673//Zm00001d045482//Zm00001d047705//Zm00001d039856//Zm00001d053836//Zm00001d043516//Zm00001d022179//Zm00001d046506//Zm00001d052416//Zm00001d011352
GO:0071214	P	cellular response to abiotic stimulus	13	709	453	39324	0.074	1	//Zm00001d052416//Zm00001d018445//Zm00001d051945//Zm00001d021891//Zm00001d023673//Zm00001d026505//Zm00001d048672//Zm00001d016152//Zm00001d003198//Zm00001d027722//Zm00001d039283//Zm00001d047582//Zm00001d033786
GO:0048646	P	anatomical structure formation involved in morphogenesis	45	709	2336	39324	0.35	1	//Zm00001d033917//Zm00001d011956//Zm00001d029416//Zm00001d049884//Zm00001d039293//Zm00001d028481//Zm00001d039017//Zm00001d038251//Zm00001d039175//Zm00001d034278//Zm00001d007894//Zm00001d006360//Zm00001d017887//Zm00001d004586//Zm00001d034365//Zm00001d020403//Zm00001d021636//Zm00001d014826//Zm00001d007767//Zm00001d011927//Zm00001d011940//Zm00001d002631//Zm00001d022003//Zm00001d031211//Zm00001d02915…
GO:0071669	P	plant-type cell wall organization or biogenesis	14	709	999	39324	0.86	1	//Zm00001d028826//Zm00001d016119//Zm00001d038650//Zm00001d039141//Zm00001d031211//Zm00001d037013//Zm00001d002631//Zm00001d046583//Zm00001d028774//Zm00001d020403//Zm00001d009233//Zm00001d039284//Zm00001d007767//Zm00001d011352
GO:0010154	P	fruit development	25	709	1383	39324	0.52	1	//Zm00001d031470//Zm00001d051320//Zm00001d028481//Zm00001d039017//Zm00001d015277//Zm00001d028974//Zm00001d051936//Zm00001d014968//Zm00001d018445//Zm00001d002046//Zm00001d034796//Zm00001d028769//Zm00001d020983//Zm00001d047721//Zm00001d022002//Zm00001d022537//Zm00001d028180//Zm00001d006839//Zm00001d028184//Zm00001d036296//Zm00001d051945//Zm00001d033246//Zm00001d018282//Zm00001d029719//Zm00001d024947
GO:0042445	P	hormone metabolic process	13	709	678	39324	0.45	1	//Zm00001d012101//Zm00001d013629//Zm00001d029416//Zm00001d024393//Zm00001d029288//Zm00001d049560//Zm00001d003181//Zm00001d013423//Zm00001d049408//Zm00001d002830//Zm00001d051847//Zm00001d002989//Zm00001d018428
GO:0006813	P	potassium ion transport	5	709	252	39324	0.48	1	//Zm00001d053446//Zm00001d038252//Zm00001d053401//Zm00001d052416//Zm00001d002333
GO:0006812	P	cation transport	34	709	1971	39324	0.63	1	//Zm00001d022274//Zm00001d012102//Zm00001d036714//Zm00001d038650//Zm00001d011955//Zm00001d018491//Zm00001d002333//Zm00001d028888//Zm00001d053401//Zm00001d039293//Zm00001d029478//Zm00001d053446//Zm00001d038252//Zm00001d021972//Zm00001d018445//Zm00001d023372//Zm00001d031589//Zm00001d047722//Zm00001d006587//Zm00001d053716//Zm00001d037759//Zm00001d022536//Zm00001d053107//Zm00001d006553//Zm00001d02772…
GO:0006811	P	ion transport	58	709	2879	39324	0.21	1	//Zm00001d023306//Zm00001d022274//Zm00001d012102//Zm00001d036714//Zm00001d038650//Zm00001d011955//Zm00001d018491//Zm00001d023652//Zm00001d017965//Zm00001d002333//Zm00001d028888//Zm00001d053401//Zm00001d039293//Zm00001d033786//Zm00001d029478//Zm00001d053446//Zm00001d039175//Zm00001d038252//Zm00001d021972//Zm00001d018445//Zm00001d018332//Zm00001d034797//Zm00001d023372//Zm00001d028763//Zm00001d03158…
GO:0006810	P	transport	191	709	9455	39324	0.042	1	//Zm00001d023306//Zm00001d038650//Zm00001d038892//Zm00001d037198//Zm00001d038554//Zm00001d036715//Zm00001d053401//Zm00001d047964//Zm00001d047965//Zm00001d029478//Zm00001d015277//Zm00001d015275//Zm00001d046506//Zm00001d015272//Zm00001d028071//Zm00001d028073//Zm00001d018336//Zm00001d018445//Zm00001d018332//Zm00001d034944//Zm00001d034797//Zm00001d034796//Zm00001d006588//Zm00001d031589//Zm00001d03158…
GO:0006816	P	calcium ion transport	5	709	276	39324	0.56	1	//Zm00001d002830//Zm00001d027722//Zm00001d053401//Zm00001d039293//Zm00001d029478
GO:0099402	P	plant organ development	61	709	2768	39324	0.065	1	//Zm00001d011940//Zm00001d034761//Zm00001d046506//Zm00001d016840//Zm00001d040004//Zm00001d013423//Zm00001d039293//Zm00001d033786//Zm00001d039017//Zm00001d038251//Zm00001d015277//Zm00001d018370//Zm00001d034796//Zm00001d038252//Zm00001d022537//Zm00001d007894//Zm00001d018333//Zm00001d017887//Zm00001d045482//Zm00001d007768//Zm00001d041926//Zm00001d031589//Zm00001d020403//Zm00001d028769//Zm00001d02163…
GO:0046700	P	heterocycle catabolic process	33	709	1456	39324	0.11	1	//Zm00001d028827//Zm00001d038650//Zm00001d029417//Zm00001d017966//Zm00001d041480//Zm00001d013423//Zm00001d003495//Zm00001d021972//Zm00001d007893//Zm00001d046761//Zm00001d053861//Zm00001d045483//Zm00001d006552//Zm00001d007769//Zm00001d006588//Zm00001d028180//Zm00001d024393//Zm00001d036700//Zm00001d021891//Zm00001d013653//Zm00001d011929//Zm00001d046399//Zm00001d018226//Zm00001d036296//Zm00001d02772…
GO:0006952	P	defense response	78	709	3346	39324	0.013	1	//Zm00001d023305//Zm00001d011956//Zm00001d034944//Zm00001d023674//Zm00001d024393//Zm00001d017965//Zm00001d017964//Zm00001d017591//Zm00001d040004//Zm00001d053401//Zm00001d021335//Zm00001d040357//Zm00001d022536//Zm00001d007902//Zm00001d041584//Zm00001d018194//Zm00001d034278//Zm00001d026594//Zm00001d018333//Zm00001d034365//Zm00001d012852//Zm00001d051795//Zm00001d053862//Zm00001d035907//Zm00001d01326…
GO:0012501	P	programmed cell death	23	709	1282	39324	0.54	1	//Zm00001d028823//Zm00001d035689//Zm00001d034944//Zm00001d017965//Zm00001d017964//Zm00001d053401//Zm00001d026594//Zm00001d012852//Zm00001d034365//Zm00001d037634//Zm00001d012505//Zm00001d022536//Zm00001d043516//Zm00001d053124//Zm00001d013747//Zm00001d051847//Zm00001d046534//Zm00001d036431//Zm00001d001978//Zm00001d028770//Zm00001d013423//Zm00001d023450//Zm00001d007902
GO:0006950	P	response to stress	230	709	12007	39324	0.15	1	//Zm00001d038650//Zm00001d046595//Zm00001d014093//Zm00001d038555//Zm00001d018445//Zm00001d038553//Zm00001d038551//Zm00001d039132//Zm00001d041480//Zm00001d051543//Zm00001d053401//Zm00001d047964//Zm00001d021334//Zm00001d029478//Zm00001d015276//Zm00001d046506//Zm00001d027722//Zm00001d011352//Zm00001d027723//Zm00001d018333//Zm00001d049648//Zm00001d047582//Zm00001d034943//Zm00001d034944//Zm00001d05179…
GO:0010310	P	regulation of hydrogen peroxide metabolic process	5	709	249	39324	0.47	1	//Zm00001d012505//Zm00001d040004//Zm00001d036431//Zm00001d017964//Zm00001d053862
GO:0045333	P	cellular respiration	7	709	303	39324	0.31	1	//Zm00001d024572//Zm00001d049649//Zm00001d021889//Zm00001d028773//Zm00001d012615//Zm00001d016166//Zm00001d024333
GO:0009787	P	regulation of abscisic acid-activated signaling pathway	7	709	151	39324	0.023	1	//Zm00001d039856//Zm00001d014093//Zm00001d045482//Zm00001d043516//Zm00001d053836//Zm00001d046506//Zm00001d011352
GO:0006955	P	immune response	39	709	1894	39324	0.22	1	//Zm00001d011956//Zm00001d034944//Zm00001d024393//Zm00001d038553//Zm00001d017964//Zm00001d040004//Zm00001d053401//Zm00001d040356//Zm00001d040357//Zm00001d026594//Zm00001d018194//Zm00001d034278//Zm00001d034365//Zm00001d012852//Zm00001d051795//Zm00001d053862//Zm00001d035907//Zm00001d013268//Zm00001d031926//Zm00001d036431//Zm00001d020277//Zm00001d012505//Zm00001d022536//Zm00001d017965//Zm00001d00189…
GO:0034654	P	nucleobase-containing compound biosynthetic process	143	709	8939	39324	0.95	1	//Zm00001d018235//Zm00001d021335//Zm00001d028481//Zm00001d047966//Zm00001d047967//Zm00001d015275//Zm00001d026629//Zm00001d037683//Zm00001d018445//Zm00001d049648//Zm00001d034945//Zm00001d051796//Zm00001d028879//Zm00001d006588//Zm00001d021636//Zm00001d047672//Zm00001d035907//Zm00001d042580//Zm00001d013653//Zm00001d042997//Zm00001d011929//Zm00001d050185//Zm00001d036296//Zm00001d039044//Zm00001d01822…
GO:0010605	P	negative regulation of macromolecule metabolic process	47	709	2179	39324	0.12	1	//Zm00001d045584//Zm00001d011956//Zm00001d012755//Zm00001d017964//Zm00001d018235//Zm00001d028481//Zm00001d040381//Zm00001d005812//Zm00001d008782//Zm00001d007893//Zm00001d018445//Zm00001d008998//Zm00001d018111//Zm00001d007769//Zm00001d052951//Zm00001d033149//Zm00001d021636//Zm00001d053716//Zm00001d020409//Zm00001d029287//Zm00001d012505//Zm00001d028837//Zm00001d003000//Zm00001d022002//Zm00001d03471…
GO:0010604	P	positive regulation of macromolecule metabolic process	38	709	1846	39324	0.23	1	//Zm00001d031591//Zm00001d011956//Zm00001d020711//Zm00001d039565//Zm00001d029287//Zm00001d018235//Zm00001d013423//Zm00001d047967//Zm00001d008782//Zm00001d053861//Zm00001d051796//Zm00001d019214//Zm00001d006588//Zm00001d021635//Zm00001d048786//Zm00001d053716//Zm00001d028837//Zm00001d042779//Zm00001d022003//Zm00001d031211//Zm00001d029721//Zm00001d007058//Zm00001d036698//Zm00001d050185//Zm00001d03629…
GO:0043094	P	cellular metabolic compound salvage	9	709	315	39324	0.12	1	//Zm00001d006839//Zm00001d007058//Zm00001d046506//Zm00001d028773//Zm00001d025412//Zm00001d039131//Zm00001d039565//Zm00001d045482//Zm00001d007038
GO:0043410	P	positive regulation of MAPK cascade	5	709	87	39324	0.024	1	//Zm00001d001978//Zm00001d013423//Zm00001d039565//Zm00001d031211//Zm00001d029721
GO:0046903	P	secretion	13	709	421	39324	0.047	1	//Zm00001d015970//Zm00001d036476//Zm00001d002989//Zm00001d043365//Zm00001d033303//Zm00001d012754//Zm00001d007767//Zm00001d034365//Zm00001d047964//Zm00001d042461//Zm00001d015277//Zm00001d007902//Zm00001d018194
GO:0043090	P	amino acid import	9	709	238	39324	0.033	1	//Zm00001d022536//Zm00001d021942//Zm00001d021943//Zm00001d038649//Zm00001d028771//Zm00001d023450//Zm00001d020403//Zm00001d048774//Zm00001d048776
GO:0044270	P	cellular nitrogen compound catabolic process	33	709	1462	39324	0.12	1	//Zm00001d028827//Zm00001d038650//Zm00001d029417//Zm00001d017966//Zm00001d041480//Zm00001d013423//Zm00001d003495//Zm00001d021972//Zm00001d007893//Zm00001d046761//Zm00001d053861//Zm00001d045483//Zm00001d006552//Zm00001d007769//Zm00001d006588//Zm00001d028180//Zm00001d024393//Zm00001d036700//Zm00001d021891//Zm00001d013653//Zm00001d011929//Zm00001d046399//Zm00001d018226//Zm00001d036296//Zm00001d02772…
GO:0046907	P	intracellular transport	67	709	2987	39324	0.041	1	//Zm00001d015970//Zm00001d012102//Zm00001d036714//Zm00001d038892//Zm00001d017964//Zm00001d038536//Zm00001d033857//Zm00001d002789//Zm00001d053401//Zm00001d012633//Zm00001d029478//Zm00001d042461//Zm00001d015277//Zm00001d018370//Zm00001d015275//Zm00001d046506//Zm00001d015272//Zm00001d024572//Zm00001d026579//Zm00001d026594//Zm00001d017887//Zm00001d043365//Zm00001d034944//Zm00001d045483//Zm00001d04548…
GO:0010090	P	trichome morphogenesis	5	709	278	39324	0.56	1	//Zm00001d009233//Zm00001d038252//Zm00001d029206//Zm00001d053123//Zm00001d029719
GO:0036293	P	response to decreased oxygen levels	6	709	167	39324	0.088	1	//Zm00001d012505//Zm00001d028974//Zm00001d053862//Zm00001d040004//Zm00001d045261//Zm00001d031926
GO:0080134	P	regulation of response to stress	31	709	1227	39324	0.042	1	//Zm00001d012101//Zm00001d017964//Zm00001d053401//Zm00001d040357//Zm00001d026594//Zm00001d018333//Zm00001d034944//Zm00001d034365//Zm00001d006588//Zm00001d021635//Zm00001d036431//Zm00001d020409//Zm00001d020277//Zm00001d012505//Zm00001d022536//Zm00001d034718//Zm00001d020279//Zm00001d043516//Zm00001d046534//Zm00001d048774//Zm00001d021942//Zm00001d021943//Zm00001d020280//Zm00001d042833//Zm00001d00692…
GO:0080135	P	regulation of cellular response to stress	15	709	737	39324	0.36	1	//Zm00001d046534//Zm00001d012505//Zm00001d022536//Zm00001d034718//Zm00001d034944//Zm00001d017964//Zm00001d043516//Zm00001d034365//Zm00001d028770//Zm00001d053401//Zm00001d023450//Zm00001d021635//Zm00001d036431//Zm00001d007902//Zm00001d026594
GO:0009668	P	plastid membrane organization	10	709	329	39324	0.081	1	//Zm00001d036698//Zm00001d022537//Zm00001d053861//Zm00001d039131//Zm00001d006588//Zm00001d015234//Zm00001d020983//Zm00001d052001//Zm00001d006554//Zm00001d022003
GO:0006354	P	DNA-templated transcription, elongation	5	709	170	39324	0.2	1	//Zm00001d012755//Zm00001d029417//Zm00001d040356//Zm00001d021335//Zm00001d045500
GO:0006355	P	regulation of transcription, DNA-templated	106	709	6591	39324	0.91	1	//Zm00001d018235//Zm00001d028481//Zm00001d047967//Zm00001d015275//Zm00001d018445//Zm00001d034945//Zm00001d051796//Zm00001d028879//Zm00001d006588//Zm00001d021636//Zm00001d042580//Zm00001d013653//Zm00001d042997//Zm00001d050185//Zm00001d036296//Zm00001d039044//Zm00001d018228//Zm00001d002790//Zm00001d051371//Zm00001d036698//Zm00001d051945//Zm00001d018429//Zm00001d028840//Zm00001d042111//Zm00001d03378…
GO:0006833	P	water transport	9	709	262	39324	0.054	1	//Zm00001d027723//Zm00001d038650//Zm00001d022608//Zm00001d039293//Zm00001d016166//Zm00001d018370//Zm00001d036431//Zm00001d039043//Zm00001d007038
GO:0006357	P	regulation of transcription from RNA polymerase II promoter	15	709	1227	39324	0.96	1	//Zm00001d031591//Zm00001d029287//Zm00001d006922//Zm00001d018235//Zm00001d053124//Zm00001d013653//Zm00001d034278//Zm00001d051796//Zm00001d005811//Zm00001d019214//Zm00001d013336//Zm00001d050185//Zm00001d018228//Zm00001d053716//Zm00001d048786
GO:0006351	P	transcription, DNA-templated	126	709	7722	39324	0.9	1	//Zm00001d018235//Zm00001d021335//Zm00001d028481//Zm00001d047966//Zm00001d047967//Zm00001d015275//Zm00001d026629//Zm00001d037683//Zm00001d018445//Zm00001d049648//Zm00001d034945//Zm00001d051796//Zm00001d028879//Zm00001d006588//Zm00001d021636//Zm00001d047672//Zm00001d003182//Zm00001d042580//Zm00001d013653//Zm00001d042997//Zm00001d050185//Zm00001d036296//Zm00001d039044//Zm00001d018228//Zm00001d00279…
GO:0006352	P	DNA-templated transcription, initiation	5	709	218	39324	0.36	1	//Zm00001d013631//Zm00001d021335//Zm00001d012755//Zm00001d006841//Zm00001d026580
GO:0009615	P	response to virus	8	709	308	39324	0.2	1	//Zm00001d011956//Zm00001d028180//Zm00001d017964//Zm00001d036296//Zm00001d021335//Zm00001d041927//Zm00001d033149//Zm00001d020983
GO:0010941	P	regulation of cell death	21	709	1064	39324	0.37	1	//Zm00001d046534//Zm00001d012505//Zm00001d051847//Zm00001d022536//Zm00001d028823//Zm00001d001978//Zm00001d017965//Zm00001d017964//Zm00001d043516//Zm00001d034365//Zm00001d028770//Zm00001d053401//Zm00001d013423//Zm00001d013747//Zm00001d023450//Zm00001d026594//Zm00001d039565//Zm00001d037634//Zm00001d007902//Zm00001d036431//Zm00001d034944
GO:1901617	P	organic hydroxy compound biosynthetic process	19	709	626	39324	0.023	1	//Zm00001d018633//Zm00001d013629//Zm00001d053107//Zm00001d028180//Zm00001d029416//Zm00001d031926//Zm00001d001896//Zm00001d038252//Zm00001d045261//Zm00001d049560//Zm00001d003181//Zm00001d040356//Zm00001d007424//Zm00001d015234//Zm00001d002830//Zm00001d018632//Zm00001d051847//Zm00001d038649//Zm00001d011352
GO:0051258	P	protein polymerization	13	709	411	39324	0.041	1	//Zm00001d043516//Zm00001d033573//Zm00001d053123//Zm00001d021891//Zm00001d011928//Zm00001d026103//Zm00001d029946//Zm00001d029719//Zm00001d009233//Zm00001d027722//Zm00001d029206//Zm00001d038252//Zm00001d024947
GO:1901615	P	organic hydroxy compound metabolic process	24	709	1117	39324	0.22	1	//Zm00001d013629//Zm00001d029416//Zm00001d045261//Zm00001d015234//Zm00001d011352//Zm00001d028762//Zm00001d031926//Zm00001d018632//Zm00001d018633//Zm00001d022538//Zm00001d053107//Zm00001d028180//Zm00001d038649//Zm00001d001896//Zm00001d029288//Zm00001d005808//Zm00001d002830//Zm00001d038252//Zm00001d051847//Zm00001d047582//Zm00001d003181//Zm00001d049560//Zm00001d040356//Zm00001d007424
GO:0034599	P	cellular response to oxidative stress	6	709	340	39324	0.58	1	//Zm00001d038650//Zm00001d003198//Zm00001d022179//Zm00001d039293//Zm00001d021334//Zm00001d016152
GO:0008652	P	cellular amino acid biosynthetic process	5	709	537	39324	0.96	1	//Zm00001d026334//Zm00001d028180//Zm00001d002694//Zm00001d042833//Zm00001d003198
GO:0031334	P	positive regulation of protein complex assembly	8	709	220	39324	0.051	1	//Zm00001d029719//Zm00001d011928//Zm00001d053123//Zm00001d024670//Zm00001d009233//Zm00001d038252//Zm00001d029206//Zm00001d024947
GO:0006694	P	steroid biosynthetic process	9	709	423	39324	0.36	1	//Zm00001d013629//Zm00001d029416//Zm00001d049560//Zm00001d003181//Zm00001d015234//Zm00001d045101//Zm00001d002830//Zm00001d051847//Zm00001d011352
GO:0032774	P	RNA biosynthetic process	127	709	7892	39324	0.93	1	//Zm00001d018235//Zm00001d021335//Zm00001d028481//Zm00001d047966//Zm00001d047967//Zm00001d015275//Zm00001d026629//Zm00001d037683//Zm00001d018445//Zm00001d049648//Zm00001d034945//Zm00001d051796//Zm00001d028879//Zm00001d006588//Zm00001d021636//Zm00001d047672//Zm00001d003182//Zm00001d042580//Zm00001d013653//Zm00001d042997//Zm00001d050185//Zm00001d036296//Zm00001d039044//Zm00001d018228//Zm00001d00279…
GO:0043043	P	peptide biosynthetic process	63	709	2596	39324	0.012	1	//Zm00001d045448//Zm00001d023305//Zm00001d011956//Zm00001d007055//Zm00001d031471//Zm00001d038535//Zm00001d007810//Zm00001d036296//Zm00001d051543//Zm00001d011159//Zm00001d034797//Zm00001d003496//Zm00001d046506//Zm00001d045500//Zm00001d028782//Zm00001d048787//Zm00001d024571//Zm00001d007893//Zm00001d014968//Zm00001d011078//Zm00001d049649//Zm00001d003198//Zm00001d053861//Zm00001d003759//Zm00001d04548…
GO:0030154	P	cell differentiation	64	709	3301	39324	0.29	1	//Zm00001d023306//Zm00001d002046//Zm00001d013500//Zm00001d043907//Zm00001d034761//Zm00001d029416//Zm00001d039565//Zm00001d012206//Zm00001d039113//Zm00001d033857//Zm00001d018235//Zm00001d002789//Zm00001d045114//Zm00001d039293//Zm00001d051796//Zm00001d047966//Zm00001d052148//Zm00001d015276//Zm00001d008782//Zm00001d028073//Zm00001d029206//Zm00001d028773//Zm00001d002632//Zm00001d045583//Zm00001d03427…
GO:0009991	P	response to extracellular stimulus	19	709	740	39324	0.085	1	//Zm00001d007892//Zm00001d039283//Zm00001d052416//Zm00001d018445//Zm00001d012503//Zm00001d051945//Zm00001d028180//Zm00001d017966//Zm00001d016166//Zm00001d034718//Zm00001d048672//Zm00001d033786//Zm00001d003198//Zm00001d028769//Zm00001d002830//Zm00001d018429//Zm00001d047721//Zm00001d047582//Zm00001d038252
GO:0009611	P	response to wounding	19	709	883	39324	0.25	1	//Zm00001d022002//Zm00001d018445//Zm00001d017303//Zm00001d051945//Zm00001d034761//Zm00001d038555//Zm00001d014093//Zm00001d051795//Zm00001d042833//Zm00001d018635//Zm00001d053836//Zm00001d017466//Zm00001d013423//Zm00001d002830//Zm00001d026334//Zm00001d045295//Zm00001d039175//Zm00001d052416//Zm00001d020409
GO:0015833	P	peptide transport	5	709	191	39324	0.27	1	//Zm00001d051945//Zm00001d053831//Zm00001d010034//Zm00001d018445//Zm00001d013254
GO:0018193	P	peptidyl-amino acid modification	26	709	1095	39324	0.1	1	//Zm00001d011956//Zm00001d045583//Zm00001d012755//Zm00001d049884//Zm00001d012634//Zm00001d034797//Zm00001d003198//Zm00001d051796//Zm00001d034364//Zm00001d052952//Zm00001d021636//Zm00001d018429//Zm00001d040381//Zm00001d012503//Zm00001d001896//Zm00001d032879//Zm00001d007889//Zm00001d036296//Zm00001d029206//Zm00001d019195//Zm00001d006922//Zm00001d034278//Zm00001d028771//Zm00001d028840//Zm00001d02971…
GO:1902533	P	positive regulation of intracellular signal transduction	5	709	111	39324	0.056	1	//Zm00001d001978//Zm00001d013423//Zm00001d039565//Zm00001d031211//Zm00001d029721
GO:0008544	P	epidermis development	12	709	792	39324	0.76	1	//Zm00001d002631//Zm00001d053123//Zm00001d031211//Zm00001d029151//Zm00001d034761//Zm00001d028770//Zm00001d039293//Zm00001d029719//Zm00001d020403//Zm00001d038251//Zm00001d038252//Zm00001d051847
GO:0046777	P	protein autophosphorylation	9	709	382	39324	0.26	1	//Zm00001d022274//Zm00001d031211//Zm00001d029721//Zm00001d001978//Zm00001d013423//Zm00001d029946//Zm00001d039176//Zm00001d006553//Zm00001d018429
GO:0009719	P	response to endogenous stimulus	88	709	4462	39324	0.2	1	//Zm00001d031470//Zm00001d053401//Zm00001d028481//Zm00001d046506//Zm00001d011352//Zm00001d047705//Zm00001d039284//Zm00001d034944//Zm00001d051795//Zm00001d006587//Zm00001d012494//Zm00001d038554//Zm00001d038649//Zm00001d039634//Zm00001d026206//Zm00001d022180//Zm00001d047582//Zm00001d017303//Zm00001d017992//Zm00001d017994//Zm00001d020409//Zm00001d026334//Zm00001d042111//Zm00001d033786//Zm00001d02071…
GO:1900673	P	olefin metabolic process	5	709	225	39324	0.39	1	//Zm00001d028769//Zm00001d017992//Zm00001d047721//Zm00001d053401//Zm00001d013423
GO:0051327	P	meiotic M phase	5	709	273	39324	0.55	1	//Zm00001d039132//Zm00001d040381//Zm00001d028771//Zm00001d011956//Zm00001d049408
GO:1902531	P	regulation of intracellular signal transduction	6	709	331	39324	0.55	1	//Zm00001d031211//Zm00001d029721//Zm00001d001978//Zm00001d014967//Zm00001d039565//Zm00001d013423
GO:0051321	P	meiotic cell cycle	18	709	645	39324	0.051	1	//Zm00001d026103//Zm00001d011956//Zm00001d006357//Zm00001d046761//Zm00001d045482//Zm00001d039132//Zm00001d006922//Zm00001d034278//Zm00001d028771//Zm00001d018227//Zm00001d029478//Zm00001d049408//Zm00001d018371//Zm00001d040381//Zm00001d045102//Zm00001d046506//Zm00001d005812//Zm00001d053834
GO:0009808	P	lignin metabolic process	5	709	158	39324	0.16	1	//Zm00001d020957//Zm00001d045101//Zm00001d038555//Zm00001d016119//Zm00001d028599
GO:0051322	P	anaphase	6	709	104	39324	0.014	1	//Zm00001d026595//Zm00001d040382//Zm00001d011928//Zm00001d049884//Zm00001d029719//Zm00001d053829
GO:0072329	P	monocarboxylic acid catabolic process	11	709	427	39324	0.16	1	//Zm00001d048788//Zm00001d029416//Zm00001d014093//Zm00001d006839//Zm00001d045483//Zm00001d051320//Zm00001d020860//Zm00001d028771//Zm00001d021335//Zm00001d012633//Zm00001d012883
GO:0042278	P	purine nucleoside metabolic process	18	709	1315	39324	0.91	1	//Zm00001d021972//Zm00001d036431//Zm00001d041480//Zm00001d021891//Zm00001d012846//Zm00001d051794//Zm00001d053861//Zm00001d045483//Zm00001d047583//Zm00001d028773//Zm00001d048672//Zm00001d024333//Zm00001d013254//Zm00001d018370//Zm00001d027723//Zm00001d039043//Zm00001d007038//Zm00001d047965
GO:0005984	P	disaccharide metabolic process	9	709	352	39324	0.19	1	//Zm00001d046595//Zm00001d047501//Zm00001d039593//Zm00001d017502//Zm00001d052227//Zm00001d022179//Zm00001d045261//Zm00001d018632//Zm00001d018633
GO:0043933	P	macromolecular complex subunit organization	71	709	3556	39324	0.2	1	//Zm00001d039354//Zm00001d038208//Zm00001d011956//Zm00001d019195//Zm00001d045583//Zm00001d038892//Zm00001d014093//Zm00001d013505//Zm00001d039140//Zm00001d012755//Zm00001d046583//Zm00001d039132//Zm00001d036296//Zm00001d051543//Zm00001d021335//Zm00001d045483//Zm00001d052149//Zm00001d046506//Zm00001d018192//Zm00001d008999//Zm00001d009233//Zm00001d022003//Zm00001d029206//Zm00001d006922//Zm00001d00581…
GO:0034968	P	histone lysine methylation	13	709	388	39324	0.028	1	//Zm00001d019195//Zm00001d011956//Zm00001d012503//Zm00001d051796//Zm00001d006922//Zm00001d049884//Zm00001d028771//Zm00001d028840//Zm00001d052952//Zm00001d029719//Zm00001d036296//Zm00001d040381//Zm00001d021636
GO:0032270	P	positive regulation of cellular protein metabolic process	12	709	366	39324	0.039	1	//Zm00001d028837//Zm00001d031211//Zm00001d029721//Zm00001d001978//Zm00001d039565//Zm00001d053861//Zm00001d006922//Zm00001d013423//Zm00001d006924//Zm00001d007058//Zm00001d051846//Zm00001d002988
GO:0032271	P	regulation of protein polymerization	7	709	225	39324	0.12	1	//Zm00001d029719//Zm00001d011928//Zm00001d053123//Zm00001d009233//Zm00001d038252//Zm00001d029206//Zm00001d024947
GO:0032273	P	positive regulation of protein polymerization	7	709	196	39324	0.071	1	//Zm00001d029719//Zm00001d011928//Zm00001d053123//Zm00001d009233//Zm00001d038252//Zm00001d029206//Zm00001d024947
GO:0006508	P	proteolysis	62	709	3639	39324	0.7	1	//Zm00001d045584//Zm00001d022400//Zm00001d022401//Zm00001d011956//Zm00001d028823//Zm00001d002632//Zm00001d007038//Zm00001d013505//Zm00001d042874//Zm00001d020857//Zm00001d046506//Zm00001d051320//Zm00001d012634//Zm00001d042833//Zm00001d038304//Zm00001d003497//Zm00001d018370//Zm00001d031290//Zm00001d028782//Zm00001d034364//Zm00001d051847//Zm00001d014093//Zm00001d045482//Zm00001d032520//Zm00001d01811…
GO:0060560	P	developmental growth involved in morphogenesis	21	709	1127	39324	0.47	1	//Zm00001d023306//Zm00001d033917//Zm00001d051847//Zm00001d007894//Zm00001d031211//Zm00001d034761//Zm00001d029416//Zm00001d017755//Zm00001d007902//Zm00001d029288//Zm00001d034365//Zm00001d039293//Zm00001d032794//Zm00001d029719//Zm00001d020403//Zm00001d038251//Zm00001d038252//Zm00001d039283//Zm00001d039284//Zm00001d032795//Zm00001d001978
GO:1903508	P	positive regulation of nucleic acid-templated transcription	21	709	1205	39324	0.59	1	//Zm00001d031591//Zm00001d016119//Zm00001d042779//Zm00001d011956//Zm00001d017466//Zm00001d036296//Zm00001d028771//Zm00001d036698//Zm00001d051796//Zm00001d019214//Zm00001d022003//Zm00001d050185//Zm00001d013423//Zm00001d006588//Zm00001d047967//Zm00001d020711//Zm00001d023479//Zm00001d042111//Zm00001d053716//Zm00001d007039//Zm00001d048786
GO:1903509	P	liposaccharide metabolic process	11	709	295	39324	0.021	1	//Zm00001d026629//Zm00001d036475//Zm00001d014968//Zm00001d018445//Zm00001d051945//Zm00001d052416//Zm00001d045261//Zm00001d034718//Zm00001d033149//Zm00001d029206//Zm00001d018429
GO:0006644	P	phospholipid metabolic process	21	709	880	39324	0.12	1	//Zm00001d011927//Zm00001d046958//Zm00001d042872//Zm00001d014968//Zm00001d047501//Zm00001d007424//Zm00001d028180//Zm00001d008557//Zm00001d001896//Zm00001d053861//Zm00001d036429//Zm00001d002789//Zm00001d040356//Zm00001d005808//Zm00001d015234//Zm00001d033149//Zm00001d027722//Zm00001d026629//Zm00001d028040//Zm00001d039455//Zm00001d006588
GO:0006643	P	membrane lipid metabolic process	14	709	438	39324	0.032	1	//Zm00001d026629//Zm00001d039856//Zm00001d014968//Zm00001d018445//Zm00001d051945//Zm00001d052416//Zm00001d023371//Zm00001d033065//Zm00001d045261//Zm00001d007424//Zm00001d034718//Zm00001d033149//Zm00001d029206//Zm00001d018429
GO:0032504	P	multicellular organism reproduction	18	709	739	39324	0.13	1	//Zm00001d023306//Zm00001d043907//Zm00001d016119//Zm00001d012848//Zm00001d045583//Zm00001d031470//Zm00001d046761//Zm00001d042997//Zm00001d013500//Zm00001d035065//Zm00001d002789//Zm00001d028771//Zm00001d007877//Zm00001d039017//Zm00001d049408//Zm00001d011927//Zm00001d015276//Zm00001d018282
GO:0009664	P	plant-type cell wall organization	9	709	706	39324	0.89	1	//Zm00001d028826//Zm00001d002631//Zm00001d038650//Zm00001d031211//Zm00001d037013//Zm00001d046583//Zm00001d039141//Zm00001d020403//Zm00001d039284
GO:0006721	P	terpenoid metabolic process	11	709	500	39324	0.3	1	//Zm00001d042584//Zm00001d007894//Zm00001d047501//Zm00001d029416//Zm00001d001896//Zm00001d039634//Zm00001d040356//Zm00001d015234//Zm00001d039175//Zm00001d052001//Zm00001d002999
GO:0006720	P	isoprenoid metabolic process	16	709	843	39324	0.45	1	//Zm00001d042585//Zm00001d042584//Zm00001d007894//Zm00001d047501//Zm00001d029416//Zm00001d001896//Zm00001d039634//Zm00001d053861//Zm00001d006588//Zm00001d002789//Zm00001d040356//Zm00001d039142//Zm00001d015234//Zm00001d039175//Zm00001d052001//Zm00001d002999
GO:0009240	P	isopentenyl diphosphate biosynthetic process	5	709	339	39324	0.73	1	//Zm00001d053861//Zm00001d002789//Zm00001d047501//Zm00001d006588//Zm00001d015234
GO:0009247	P	glycolipid biosynthetic process	10	709	251	39324	0.019	1	//Zm00001d026629//Zm00001d014968//Zm00001d018445//Zm00001d051945//Zm00001d052416//Zm00001d045261//Zm00001d034718//Zm00001d033149//Zm00001d029206//Zm00001d018429
GO:1903506	P	regulation of nucleic acid-templated transcription	106	709	6641	39324	0.92	1	//Zm00001d018235//Zm00001d028481//Zm00001d047967//Zm00001d015275//Zm00001d018445//Zm00001d034945//Zm00001d051796//Zm00001d028879//Zm00001d006588//Zm00001d021636//Zm00001d042580//Zm00001d013653//Zm00001d042997//Zm00001d050185//Zm00001d036296//Zm00001d039044//Zm00001d018228//Zm00001d002790//Zm00001d051371//Zm00001d036698//Zm00001d051945//Zm00001d018429//Zm00001d028840//Zm00001d042111//Zm00001d03378…
GO:1903507	P	negative regulation of nucleic acid-templated transcription	26	709	998	39324	0.044	1	//Zm00001d011956//Zm00001d012755//Zm00001d049884//Zm00001d028481//Zm00001d005812//Zm00001d008782//Zm00001d018445//Zm00001d008998//Zm00001d021636//Zm00001d018429//Zm00001d020409//Zm00001d012505//Zm00001d029287//Zm00001d003000//Zm00001d022002//Zm00001d034718//Zm00001d013653//Zm00001d050185//Zm00001d039140//Zm00001d036296//Zm00001d039044//Zm00001d051945//Zm00001d028771//Zm00001d028840//Zm00001d02971…
GO:0009058	P	biosynthetic process	375	709	20332	39324	0.28	1	//Zm00001d039132//Zm00001d051543//Zm00001d039131//Zm00001d045261//Zm00001d015277//Zm00001d015275//Zm00001d051798//Zm00001d051795//Zm00001d051796//Zm00001d038555//Zm00001d050185//Zm00001d027722//Zm00001d002790//Zm00001d033572//Zm00001d033573//Zm00001d051945//Zm00001d051946//Zm00001d028840//Zm00001d028841//Zm00001d026334//Zm00001d032795//Zm00001d026333//Zm00001d013629//Zm00001d011956//Zm00001d03853…
GO:0032870	P	cellular response to hormone stimulus	46	709	2137	39324	0.13	1	//Zm00001d020711//Zm00001d036712//Zm00001d031470//Zm00001d017964//Zm00001d013423//Zm00001d039293//Zm00001d028481//Zm00001d026594//Zm00001d046506//Zm00001d011352//Zm00001d039856//Zm00001d007894//Zm00001d034365//Zm00001d014093//Zm00001d034944//Zm00001d017591//Zm00001d045482//Zm00001d018111//Zm00001d047705//Zm00001d028769//Zm00001d047721//Zm00001d020409//Zm00001d012505//Zm00001d042779//Zm00001d02200…
GO:0003002	P	regionalization	14	709	632	39324	0.26	1	//Zm00001d031211//Zm00001d023653//Zm00001d033246//Zm00001d017964//Zm00001d043517//Zm00001d006922//Zm00001d013423//Zm00001d028481//Zm00001d039017//Zm00001d009233//Zm00001d042718//Zm00001d023479//Zm00001d042111//Zm00001d011352
GO:0019752	P	carboxylic acid metabolic process	73	709	4025	39324	0.5	1	//Zm00001d036431//Zm00001d045584//Zm00001d014093//Zm00001d042584//Zm00001d034760//Zm00001d034944//Zm00001d031471//Zm00001d024393//Zm00001d001896//Zm00001d017964//Zm00001d029416//Zm00001d028888//Zm00001d051320//Zm00001d002789//Zm00001d053401//Zm00001d021335//Zm00001d012633//Zm00001d015234//Zm00001d022191//Zm00001d043301//Zm00001d039856//Zm00001d007894//Zm00001d006839//Zm00001d047528//Zm00001d00319…
GO:0044744	P	protein targeting to nucleus	7	709	255	39324	0.19	1	//Zm00001d006361//Zm00001d017887//Zm00001d002789//Zm00001d018112//Zm00001d052952//Zm00001d022536//Zm00001d047965
GO:0032879	P	regulation of localization	11	709	766	39324	0.81	1	//Zm00001d022536//Zm00001d011060//Zm00001d053401//Zm00001d029946//Zm00001d023450//Zm00001d022179//Zm00001d053446//Zm00001d006553//Zm00001d006587//Zm00001d052416//Zm00001d038252
GO:0044743	P	intracellular protein transmembrane import	11	709	364	39324	0.072	1	//Zm00001d022536//Zm00001d047965//Zm00001d006839//Zm00001d006588//Zm00001d045483//Zm00001d002789//Zm00001d006840//Zm00001d052952//Zm00001d006361//Zm00001d053716//Zm00001d012633
GO:0051607	P	defense response to virus	7	709	246	39324	0.16	1	//Zm00001d011956//Zm00001d028180//Zm00001d036296//Zm00001d021335//Zm00001d041927//Zm00001d033149//Zm00001d020983
GO:0090304	P	nucleic acid metabolic process	234	709	15157	39324	1	1	//Zm00001d033916//Zm00001d031471//Zm00001d039132//Zm00001d041480//Zm00001d051543//Zm00001d038208//Zm00001d021335//Zm00001d028481//Zm00001d047966//Zm00001d047967//Zm00001d029477//Zm00001d015275//Zm00001d026629//Zm00001d037683//Zm00001d028072//Zm00001d026594//Zm00001d018445//Zm00001d049648//Zm00001d045705//Zm00001d034945//Zm00001d051796//Zm00001d028879//Zm00001d018112//Zm00001d006588//Zm00001d03314…
GO:0071365	P	cellular response to auxin stimulus	5	709	411	39324	0.86	1	//Zm00001d042833//Zm00001d046506//Zm00001d036712//Zm00001d011352//Zm00001d045482
GO:0090501	P	RNA phosphodiester bond hydrolysis	8	709	313	39324	0.21	1	//Zm00001d039568//Zm00001d007893//Zm00001d042781//Zm00001d011928//Zm00001d042543//Zm00001d003495//Zm00001d047966//Zm00001d028775
GO:0010200	P	response to chitin	19	709	773	39324	0.11	1	//Zm00001d012505//Zm00001d016119//Zm00001d036431//Zm00001d022002//Zm00001d017466//Zm00001d013423//Zm00001d017992//Zm00001d006256//Zm00001d034944//Zm00001d051795//Zm00001d031290//Zm00001d053124//Zm00001d053401//Zm00001d012494//Zm00001d043516//Zm00001d020403//Zm00001d011956//Zm00001d020641//Zm00001d037759
GO:0071407	P	cellular response to organic cyclic compound	25	709	1005	39324	0.072	1	//Zm00001d011956//Zm00001d017964//Zm00001d040004//Zm00001d053401//Zm00001d011352//Zm00001d003198//Zm00001d034944//Zm00001d053862//Zm00001d034365//Zm00001d033149//Zm00001d035907//Zm00001d020983//Zm00001d036431//Zm00001d012505//Zm00001d028974//Zm00001d038649//Zm00001d023673//Zm00001d018369//Zm00001d036296//Zm00001d046534//Zm00001d017303//Zm00001d028770//Zm00001d007902//Zm00001d032795//Zm00001d032794
GO:0048831	P	regulation of shoot system development	14	709	644	39324	0.28	1	//Zm00001d012505//Zm00001d040381//Zm00001d012503//Zm00001d049884//Zm00001d038553//Zm00001d051795//Zm00001d043517//Zm00001d042833//Zm00001d052952//Zm00001d029719//Zm00001d026594//Zm00001d007039//Zm00001d008998//Zm00001d033786
GO:0044272	P	sulfur compound biosynthetic process	6	709	434	39324	0.79	1	//Zm00001d031211//Zm00001d028180//Zm00001d029416//Zm00001d012488//Zm00001d013423//Zm00001d053830
GO:0051254	P	positive regulation of RNA metabolic process	21	709	1286	39324	0.71	1	//Zm00001d031591//Zm00001d016119//Zm00001d042779//Zm00001d011956//Zm00001d017466//Zm00001d036296//Zm00001d028771//Zm00001d036698//Zm00001d051796//Zm00001d019214//Zm00001d022003//Zm00001d050185//Zm00001d013423//Zm00001d006588//Zm00001d047967//Zm00001d020711//Zm00001d023479//Zm00001d042111//Zm00001d053716//Zm00001d007039//Zm00001d048786
GO:0071369	P	cellular response to ethylene stimulus	8	709	378	39324	0.38	1	//Zm00001d022002//Zm00001d017466//Zm00001d017591//Zm00001d046506//Zm00001d013423//Zm00001d042717//Zm00001d028974//Zm00001d045482
GO:0001932	P	regulation of protein phosphorylation	12	709	458	39324	0.13	1	//Zm00001d049334//Zm00001d040381//Zm00001d031211//Zm00001d029721//Zm00001d019246//Zm00001d038649//Zm00001d007058//Zm00001d003759//Zm00001d013423//Zm00001d001978//Zm00001d039565//Zm00001d039042
GO:0009933	P	meristem structural organization	7	709	422	39324	0.64	1	//Zm00001d011956//Zm00001d033246//Zm00001d028481//Zm00001d023479//Zm00001d009233//Zm00001d038252//Zm00001d036431
GO:0009932	P	cell tip growth	6	709	625	39324	0.97	1	//Zm00001d031211//Zm00001d029416//Zm00001d017755//Zm00001d034365//Zm00001d039293//Zm00001d007902
GO:0009070	P	serine family amino acid biosynthetic process	10	709	354	39324	0.12	1	//Zm00001d017301//Zm00001d017303//Zm00001d012847//Zm00001d017755//Zm00001d049560//Zm00001d013423//Zm00001d039293//Zm00001d040356//Zm00001d027722//Zm00001d006587
GO:0006006	P	glucose metabolic process	19	709	799	39324	0.14	1	//Zm00001d028834//Zm00001d036431//Zm00001d022536//Zm00001d042874//Zm00001d007038//Zm00001d022538//Zm00001d053861//Zm00001d018633//Zm00001d046506//Zm00001d049560//Zm00001d028762//Zm00001d024333//Zm00001d018370//Zm00001d018632//Zm00001d045482//Zm00001d047582//Zm00001d047583//Zm00001d021653//Zm00001d016402
GO:0006007	P	glucose catabolic process	14	709	550	39324	0.13	1	//Zm00001d028834//Zm00001d036431//Zm00001d022536//Zm00001d007038//Zm00001d053861//Zm00001d018633//Zm00001d046506//Zm00001d049560//Zm00001d024333//Zm00001d018370//Zm00001d018632//Zm00001d045482//Zm00001d047583//Zm00001d021653
GO:0034504	P	protein localization to nucleus	7	709	263	39324	0.2	1	//Zm00001d006361//Zm00001d017887//Zm00001d002789//Zm00001d018112//Zm00001d052952//Zm00001d022536//Zm00001d047965
GO:0009207	P	purine ribonucleoside triphosphate catabolic process	11	709	611	39324	0.54	1	//Zm00001d021972//Zm00001d021891//Zm00001d012846//Zm00001d053861//Zm00001d045483//Zm00001d041480//Zm00001d048672//Zm00001d047965//Zm00001d013254//Zm00001d027723//Zm00001d047583
GO:0016137	P	glycoside metabolic process	8	709	365	39324	0.34	1	//Zm00001d031211//Zm00001d046595//Zm00001d028180//Zm00001d012488//Zm00001d017502//Zm00001d052227//Zm00001d022179//Zm00001d053830
GO:0009187	P	cyclic nucleotide metabolic process	6	709	186	39324	0.13	1	//Zm00001d012848//Zm00001d011929//Zm00001d034278//Zm00001d024670//Zm00001d038251//Zm00001d015612
GO:0016131	P	brassinosteroid metabolic process	7	709	246	39324	0.16	1	//Zm00001d013629//Zm00001d029416//Zm00001d029288//Zm00001d049560//Zm00001d003181//Zm00001d002830//Zm00001d051847
GO:0016132	P	brassinosteroid biosynthetic process	6	709	197	39324	0.15	1	//Zm00001d013629//Zm00001d029416//Zm00001d049560//Zm00001d003181//Zm00001d002830//Zm00001d051847
GO:0060429	P	epithelium development	11	709	848	39324	0.9	1	//Zm00001d002631//Zm00001d053123//Zm00001d031211//Zm00001d029151//Zm00001d034761//Zm00001d028770//Zm00001d039293//Zm00001d029719//Zm00001d020403//Zm00001d038251//Zm00001d038252
GO:0016138	P	glycoside biosynthetic process	6	709	272	39324	0.37	1	//Zm00001d031211//Zm00001d028180//Zm00001d012488//Zm00001d017502//Zm00001d052227//Zm00001d053830
GO:0072524	P	pyridine-containing compound metabolic process	14	709	733	39324	0.45	1	//Zm00001d028834//Zm00001d024572//Zm00001d018633//Zm00001d051794//Zm00001d025412//Zm00001d053861//Zm00001d049560//Zm00001d024333//Zm00001d018370//Zm00001d018632//Zm00001d036431//Zm00001d039043//Zm00001d007038//Zm00001d012615
GO:0019288	P	isopentenyl diphosphate biosynthetic process, methylerythritol 4-phosphate pathway	5	709	326	39324	0.7	1	//Zm00001d053861//Zm00001d002789//Zm00001d047501//Zm00001d006588//Zm00001d015234
GO:0072521	P	purine-containing compound metabolic process	24	709	1697	39324	0.91	1	//Zm00001d041480//Zm00001d047965//Zm00001d018370//Zm00001d021972//Zm00001d028036//Zm00001d051794//Zm00001d053861//Zm00001d045483//Zm00001d039043//Zm00001d024670//Zm00001d036431//Zm00001d015612//Zm00001d021891//Zm00001d011929//Zm00001d038251//Zm00001d027723//Zm00001d047583//Zm00001d007038//Zm00001d002334//Zm00001d012846//Zm00001d028773//Zm00001d048672//Zm00001d024333//Zm00001d013254
GO:0043269	P	regulation of ion transport	10	709	452	39324	0.3	1	//Zm00001d022536//Zm00001d053401//Zm00001d029946//Zm00001d023450//Zm00001d022179//Zm00001d053446//Zm00001d006553//Zm00001d006587//Zm00001d052416//Zm00001d038252
GO:0030832	P	regulation of actin filament length	6	709	226	39324	0.23	1	//Zm00001d029719//Zm00001d053123//Zm00001d009233//Zm00001d038252//Zm00001d029206//Zm00001d024947
GO:0030833	P	regulation of actin filament polymerization	6	709	210	39324	0.19	1	//Zm00001d029719//Zm00001d053123//Zm00001d009233//Zm00001d038252//Zm00001d029206//Zm00001d024947
GO:0045010	P	actin nucleation	6	709	182	39324	0.12	1	//Zm00001d029719//Zm00001d053123//Zm00001d009233//Zm00001d038252//Zm00001d029206//Zm00001d024947
GO:0030838	P	positive regulation of actin filament polymerization	6	709	183	39324	0.12	1	//Zm00001d029719//Zm00001d053123//Zm00001d009233//Zm00001d038252//Zm00001d029206//Zm00001d024947
GO:0010468	P	regulation of gene expression	136	709	7837	39324	0.7	1	//Zm00001d029286//Zm00001d018235//Zm00001d011159//Zm00001d028481//Zm00001d047967//Zm00001d015275//Zm00001d028072//Zm00001d018445//Zm00001d049648//Zm00001d034945//Zm00001d034797//Zm00001d028879//Zm00001d006588//Zm00001d033149//Zm00001d021636//Zm00001d035907//Zm00001d042580//Zm00001d013653//Zm00001d042997//Zm00001d050185//Zm00001d036296//Zm00001d039044//Zm00001d018228//Zm00001d002790//Zm00001d05137…
GO:0032989	P	cellular component morphogenesis	30	709	1547	39324	0.37	1	//Zm00001d023306//Zm00001d033917//Zm00001d039283//Zm00001d053123//Zm00001d029416//Zm00001d012754//Zm00001d039293//Zm00001d029478//Zm00001d046506//Zm00001d051847//Zm00001d007894//Zm00001d045482//Zm00001d034365//Zm00001d002631//Zm00001d053831//Zm00001d031211//Zm00001d029288//Zm00001d017503//Zm00001d007889//Zm00001d038252//Zm00001d029206//Zm00001d039284//Zm00001d042872//Zm00001d001978//Zm00001d01775…
GO:0071705	P	nitrogen compound transport	34	709	1446	39324	0.076	1	//Zm00001d017965//Zm00001d039293//Zm00001d026627//Zm00001d039175//Zm00001d021972//Zm00001d018336//Zm00001d018445//Zm00001d034797//Zm00001d020403//Zm00001d016166//Zm00001d036431//Zm00001d020277//Zm00001d002865//Zm00001d022536//Zm00001d053831//Zm00001d038649//Zm00001d021653//Zm00001d020279//Zm00001d010034//Zm00001d038252//Zm00001d048774//Zm00001d017303//Zm00001d051945//Zm00001d021943//Zm00001d02028…
GO:0071704	P	organic substance metabolic process	578	709	32412	39324	0.75	1	//Zm00001d014967//Zm00001d039132//Zm00001d051543//Zm00001d039131//Zm00001d038409//Zm00001d022191//Zm00001d015275//Zm00001d053863//Zm00001d015272//Zm00001d051798//Zm00001d051794//Zm00001d051795//Zm00001d051796//Zm00001d038555//Zm00001d021890//Zm00001d021891//Zm00001d026206//Zm00001d050185//Zm00001d027722//Zm00001d027723//Zm00001d039042//Zm00001d039043//Zm00001d033571//Zm00001d033572//Zm00001d03357…
GO:0071310	P	cellular response to organic substance	64	709	2867	39324	0.049	1	//Zm00001d020711//Zm00001d011956//Zm00001d036712//Zm00001d031470//Zm00001d017964//Zm00001d038536//Zm00001d040004//Zm00001d036475//Zm00001d039293//Zm00001d028481//Zm00001d026594//Zm00001d046506//Zm00001d011352//Zm00001d034278//Zm00001d039856//Zm00001d007894//Zm00001d034365//Zm00001d003198//Zm00001d014093//Zm00001d034944//Zm00001d017591//Zm00001d053862//Zm00001d045482//Zm00001d018111//Zm00001d04770…
GO:0010556	P	regulation of macromolecule biosynthetic process	125	709	7404	39324	0.8	1	//Zm00001d042717//Zm00001d018235//Zm00001d011159//Zm00001d028481//Zm00001d047967//Zm00001d015275//Zm00001d018445//Zm00001d034945//Zm00001d051796//Zm00001d028879//Zm00001d006588//Zm00001d033149//Zm00001d021636//Zm00001d042580//Zm00001d013653//Zm00001d042997//Zm00001d050185//Zm00001d036296//Zm00001d039044//Zm00001d018228//Zm00001d002790//Zm00001d051371//Zm00001d033572//Zm00001d051945//Zm00001d01842…
GO:0071702	P	organic substance transport	80	709	3794	39324	0.084	1	//Zm00001d015970//Zm00001d006840//Zm00001d039351//Zm00001d038892//Zm00001d033303//Zm00001d017965//Zm00001d012754//Zm00001d038536//Zm00001d046760//Zm00001d002789//Zm00001d053401//Zm00001d039293//Zm00001d034797//Zm00001d018370//Zm00001d012633//Zm00001d012851//Zm00001d015272//Zm00001d021972//Zm00001d024572//Zm00001d018336//Zm00001d026594//Zm00001d018445//Zm00001d026102//Zm00001d039175//Zm00001d01788…
GO:0090487	P	secondary metabolite catabolic process	7	709	349	39324	0.44	1	//Zm00001d002694//Zm00001d011955//Zm00001d038649//Zm00001d014093//Zm00001d038553//Zm00001d028771//Zm00001d023450
GO:0006857	P	oligopeptide transport	5	709	174	39324	0.21	1	//Zm00001d051945//Zm00001d053831//Zm00001d010034//Zm00001d018445//Zm00001d013254
GO:0010583	P	response to cyclopentenone	5	709	217	39324	0.36	1	//Zm00001d038553//Zm00001d011928//Zm00001d040381//Zm00001d023450//Zm00001d011955
GO:0034613	P	cellular protein localization	44	709	2216	39324	0.28	1	//Zm00001d038892//Zm00001d017964//Zm00001d038536//Zm00001d002789//Zm00001d053401//Zm00001d012633//Zm00001d018370//Zm00001d015272//Zm00001d026594//Zm00001d017887//Zm00001d034944//Zm00001d045483//Zm00001d012851//Zm00001d034364//Zm00001d034365//Zm00001d018112//Zm00001d052952//Zm00001d028870//Zm00001d036431//Zm00001d053716//Zm00001d007767//Zm00001d006588//Zm00001d012505//Zm00001d022536//Zm00001d02200…
GO:0034614	P	cellular response to reactive oxygen species	5	709	267	39324	0.53	1	//Zm00001d003198//Zm00001d039293//Zm00001d022179//Zm00001d038650//Zm00001d016152
GO:0006913	P	nucleocytoplasmic transport	10	709	473	39324	0.35	1	//Zm00001d022536//Zm00001d017303//Zm00001d001977//Zm00001d017887//Zm00001d033857//Zm00001d002789//Zm00001d018112//Zm00001d052952//Zm00001d006361//Zm00001d047965
GO:1902679	P	negative regulation of RNA biosynthetic process	26	709	998	39324	0.044	1	//Zm00001d011956//Zm00001d012755//Zm00001d049884//Zm00001d028481//Zm00001d005812//Zm00001d008782//Zm00001d018445//Zm00001d008998//Zm00001d021636//Zm00001d018429//Zm00001d020409//Zm00001d012505//Zm00001d029287//Zm00001d003000//Zm00001d022002//Zm00001d034718//Zm00001d013653//Zm00001d050185//Zm00001d039140//Zm00001d036296//Zm00001d039044//Zm00001d051945//Zm00001d028771//Zm00001d028840//Zm00001d02971…
GO:0034220	P	ion transmembrane transport	23	709	1237	39324	0.47	1	//Zm00001d012102//Zm00001d036714//Zm00001d023652//Zm00001d048524//Zm00001d053401//Zm00001d039293//Zm00001d053446//Zm00001d027722//Zm00001d021972//Zm00001d018445//Zm00001d018332//Zm00001d053716//Zm00001d037759//Zm00001d021653//Zm00001d038252//Zm00001d051945//Zm00001d002333//Zm00001d026102//Zm00001d018283//Zm00001d022179//Zm00001d024333//Zm00001d022608//Zm00001d052416
GO:0044848	P	biological phase	20	709	889	39324	0.19	1	//Zm00001d053829//Zm00001d026103//Zm00001d028837//Zm00001d040381//Zm00001d026595//Zm00001d050202//Zm00001d040382//Zm00001d007767//Zm00001d030834//Zm00001d011928//Zm00001d039132//Zm00001d049884//Zm00001d034278//Zm00001d028771//Zm00001d028870//Zm00001d029719//Zm00001d049408//Zm00001d011956//Zm00001d028782//Zm00001d015612
GO:0009110	P	vitamin biosynthetic process	7	709	180	39324	0.05	1	//Zm00001d042874//Zm00001d053107//Zm00001d023652//Zm00001d001896//Zm00001d040356//Zm00001d018632//Zm00001d018633
GO:0009117	P	nucleotide metabolic process	39	709	2378	39324	0.75	1	//Zm00001d017966//Zm00001d041480//Zm00001d012615//Zm00001d018370//Zm00001d028782//Zm00001d021972//Zm00001d024572//Zm00001d028036//Zm00001d051794//Zm00001d053861//Zm00001d045483//Zm00001d047583//Zm00001d025412//Zm00001d024670//Zm00001d047722//Zm00001d018632//Zm00001d036431//Zm00001d015612//Zm00001d028834//Zm00001d012503//Zm00001d021891//Zm00001d035984//Zm00001d011929//Zm00001d034278//Zm00001d03825…
GO:0009116	P	nucleoside metabolic process	19	709	1557	39324	0.97	1	//Zm00001d021972//Zm00001d036431//Zm00001d041480//Zm00001d007038//Zm00001d021891//Zm00001d012846//Zm00001d051794//Zm00001d053861//Zm00001d045483//Zm00001d017966//Zm00001d028773//Zm00001d048672//Zm00001d024333//Zm00001d013254//Zm00001d018370//Zm00001d027723//Zm00001d039043//Zm00001d047583//Zm00001d047965
GO:0051172	P	negative regulation of nitrogen compound metabolic process	34	709	1579	39324	0.17	1	//Zm00001d011956//Zm00001d012755//Zm00001d017964//Zm00001d018235//Zm00001d028481//Zm00001d005812//Zm00001d008782//Zm00001d007893//Zm00001d018445//Zm00001d008998//Zm00001d018429//Zm00001d033149//Zm00001d020983//Zm00001d023449//Zm00001d020409//Zm00001d012505//Zm00001d029287//Zm00001d003000//Zm00001d022002//Zm00001d034718//Zm00001d013653//Zm00001d050185//Zm00001d039140//Zm00001d036296//Zm00001d03904…
GO:0051173	P	positive regulation of nitrogen compound metabolic process	28	709	1603	39324	0.59	1	//Zm00001d031591//Zm00001d011956//Zm00001d020711//Zm00001d013423//Zm00001d047967//Zm00001d048786//Zm00001d053861//Zm00001d051796//Zm00001d019214//Zm00001d006588//Zm00001d021635//Zm00001d053716//Zm00001d015612//Zm00001d042779//Zm00001d022003//Zm00001d029720//Zm00001d036698//Zm00001d050185//Zm00001d036296//Zm00001d038251//Zm00001d051846//Zm00001d007039//Zm00001d016119//Zm00001d017466//Zm00001d02877…
GO:0098762	P	meiotic cell cycle phase	5	709	274	39324	0.55	1	//Zm00001d039132//Zm00001d040381//Zm00001d028771//Zm00001d011956//Zm00001d049408
GO:0098763	P	mitotic cell cycle phase	8	709	346	39324	0.29	1	//Zm00001d007767//Zm00001d028837//Zm00001d011956//Zm00001d011928//Zm00001d026103//Zm00001d028771//Zm00001d050202//Zm00001d028782
GO:0009119	P	ribonucleoside metabolic process	19	709	1364	39324	0.9	1	//Zm00001d021972//Zm00001d036431//Zm00001d041480//Zm00001d007038//Zm00001d021891//Zm00001d012846//Zm00001d051794//Zm00001d053861//Zm00001d045483//Zm00001d017966//Zm00001d028773//Zm00001d048672//Zm00001d024333//Zm00001d013254//Zm00001d018370//Zm00001d027723//Zm00001d039043//Zm00001d047583//Zm00001d047965
GO:0070925	P	organelle assembly	11	709	372	39324	0.081	1	//Zm00001d034364//Zm00001d046583//Zm00001d026595//Zm00001d040382//Zm00001d050202//Zm00001d011928//Zm00001d026103//Zm00001d053829//Zm00001d051543//Zm00001d029719//Zm00001d022180
GO:0009056	P	catabolic process	123	709	6365	39324	0.22	1	//Zm00001d038650//Zm00001d038553//Zm00001d041480//Zm00001d047964//Zm00001d047965//Zm00001d045482//Zm00001d049649//Zm00001d051794//Zm00001d039043//Zm00001d006588//Zm00001d018632//Zm00001d018633//Zm00001d035689//Zm00001d042641//Zm00001d021891//Zm00001d038649//Zm00001d013653//Zm00001d021653//Zm00001d011929//Zm00001d018226//Zm00001d036296//Zm00001d027723//Zm00001d047583//Zm00001d002694//Zm00001d03357…
GO:0009057	P	macromolecule catabolic process	58	709	2714	39324	0.11	1	//Zm00001d033917//Zm00001d022400//Zm00001d022401//Zm00001d038650//Zm00001d028823//Zm00001d028827//Zm00001d037013//Zm00001d013505//Zm00001d042641//Zm00001d016840//Zm00001d031290//Zm00001d003495//Zm00001d038304//Zm00001d003497//Zm00001d039352//Zm00001d045482//Zm00001d036429//Zm00001d007893//Zm00001d007039//Zm00001d014093//Zm00001d046761//Zm00001d046506//Zm00001d006552//Zm00001d013268//Zm00001d00776…
GO:1902578	P	single-organism localization	83	709	3753	39324	0.033	1	//Zm00001d015970//Zm00001d042585//Zm00001d038209//Zm00001d038650//Zm00001d033303//Zm00001d042461//Zm00001d012754//Zm00001d002333//Zm00001d034759//Zm00001d015277//Zm00001d002789//Zm00001d053401//Zm00001d047964//Zm00001d012633//Zm00001d023673//Zm00001d053446//Zm00001d018370//Zm00001d046506//Zm00001d018194//Zm00001d021972//Zm00001d024572//Zm00001d018336//Zm00001d026594//Zm00001d046760//Zm00001d01788…
GO:0046942	P	carboxylic acid transport	11	709	511	39324	0.32	1	//Zm00001d010034//Zm00001d039175//Zm00001d022536//Zm00001d017965//Zm00001d021653//Zm00001d034797//Zm00001d013334//Zm00001d026102//Zm00001d024333//Zm00001d023450//Zm00001d036431
GO:0006310	P	DNA recombination	8	709	704	39324	0.94	1	//Zm00001d043907//Zm00001d023305//Zm00001d028771//Zm00001d006357//Zm00001d039132//Zm00001d048672//Zm00001d028840//Zm00001d049408
GO:0010051	P	xylem and phloem pattern formation	7	709	234	39324	0.14	1	//Zm00001d031211//Zm00001d023653//Zm00001d043517//Zm00001d028481//Zm00001d042718//Zm00001d023479//Zm00001d011352
GO:0051726	P	regulation of cell cycle	16	709	736	39324	0.26	1	//Zm00001d028837//Zm00001d049334//Zm00001d011956//Zm00001d006922//Zm00001d013423//Zm00001d001978//Zm00001d038649//Zm00001d007769//Zm00001d049884//Zm00001d028771//Zm00001d028840//Zm00001d018226//Zm00001d040381//Zm00001d021636//Zm00001d028782//Zm00001d026333
GO:0097305	P	response to alcohol	41	709	1760	39324	0.062	1	//Zm00001d020711//Zm00001d023673//Zm00001d022608//Zm00001d039017//Zm00001d028974//Zm00001d046506//Zm00001d038252//Zm00001d011352//Zm00001d039856//Zm00001d034365//Zm00001d047582//Zm00001d014093//Zm00001d051795//Zm00001d045482//Zm00001d018111//Zm00001d047705//Zm00001d020403//Zm00001d018429//Zm00001d042779//Zm00001d022002//Zm00001d044940//Zm00001d036700//Zm00001d032519//Zm00001d038649//Zm00001d00189…
GO:0010558	P	negative regulation of macromolecule biosynthetic process	32	709	1406	39324	0.11	1	//Zm00001d011956//Zm00001d012755//Zm00001d017964//Zm00001d049884//Zm00001d028481//Zm00001d005812//Zm00001d008782//Zm00001d007893//Zm00001d018445//Zm00001d008998//Zm00001d007769//Zm00001d033149//Zm00001d020983//Zm00001d018429//Zm00001d020409//Zm00001d012505//Zm00001d029287//Zm00001d003000//Zm00001d022002//Zm00001d034718//Zm00001d013653//Zm00001d050185//Zm00001d039140//Zm00001d036296//Zm00001d03904…
GO:0071495	P	cellular response to endogenous stimulus	51	709	2308	39324	0.083	1	//Zm00001d020711//Zm00001d036712//Zm00001d002747//Zm00001d031470//Zm00001d017964//Zm00001d013423//Zm00001d039293//Zm00001d028481//Zm00001d026594//Zm00001d046506//Zm00001d011352//Zm00001d039856//Zm00001d007894//Zm00001d034365//Zm00001d003198//Zm00001d014093//Zm00001d034944//Zm00001d017591//Zm00001d045482//Zm00001d018111//Zm00001d047705//Zm00001d028769//Zm00001d047721//Zm00001d020409//Zm00001d01250…
GO:1901657	P	glycosyl compound metabolic process	27	709	1899	39324	0.92	1	//Zm00001d046595//Zm00001d012488//Zm00001d017966//Zm00001d041480//Zm00001d052227//Zm00001d047965//Zm00001d018370//Zm00001d021972//Zm00001d051794//Zm00001d053861//Zm00001d045483//Zm00001d047583//Zm00001d048672//Zm00001d028180//Zm00001d036431//Zm00001d031211//Zm00001d021891//Zm00001d053830//Zm00001d017502//Zm00001d027723//Zm00001d039043//Zm00001d007038//Zm00001d012846//Zm00001d028773//Zm00001d02217…
GO:1902589	P	single-organism organelle organization	35	709	1599	39324	0.14	1	//Zm00001d033917//Zm00001d011956//Zm00001d039132//Zm00001d012633//Zm00001d018371//Zm00001d005812//Zm00001d045102//Zm00001d039283//Zm00001d053829//Zm00001d045483//Zm00001d015272//Zm00001d034365//Zm00001d029946//Zm00001d021636//Zm00001d007767//Zm00001d011927//Zm00001d028837//Zm00001d026595//Zm00001d040382//Zm00001d006839//Zm00001d011928//Zm00001d038252//Zm00001d006840//Zm00001d053123//Zm00001d05020…
GO:1902582	P	single-organism intracellular transport	27	709	1228	39324	0.17	1	//Zm00001d017964//Zm00001d002789//Zm00001d053401//Zm00001d047965//Zm00001d026594//Zm00001d006361//Zm00001d017887//Zm00001d034944//Zm00001d045483//Zm00001d034365//Zm00001d018112//Zm00001d006588//Zm00001d036431//Zm00001d053716//Zm00001d007767//Zm00001d052952//Zm00001d012505//Zm00001d022536//Zm00001d006839//Zm00001d046760//Zm00001d043516//Zm00001d046534//Zm00001d028770//Zm00001d006840//Zm00001d02345…
GO:1902580	P	single-organism cellular localization	27	709	1284	39324	0.24	1	//Zm00001d017964//Zm00001d002789//Zm00001d053401//Zm00001d047965//Zm00001d026594//Zm00001d006361//Zm00001d017887//Zm00001d034944//Zm00001d045483//Zm00001d034365//Zm00001d018112//Zm00001d006588//Zm00001d036431//Zm00001d053716//Zm00001d007767//Zm00001d052952//Zm00001d012505//Zm00001d022536//Zm00001d006839//Zm00001d046760//Zm00001d043516//Zm00001d046534//Zm00001d028770//Zm00001d006840//Zm00001d02345…
GO:0019684	P	photosynthesis, light reaction	11	709	412	39324	0.13	1	//Zm00001d012505//Zm00001d036698//Zm00001d036699//Zm00001d022003//Zm00001d040356//Zm00001d006588//Zm00001d006587//Zm00001d018192//Zm00001d044396//Zm00001d015612//Zm00001d005811
GO:1901658	P	glycosyl compound catabolic process	11	709	678	39324	0.68	1	//Zm00001d021972//Zm00001d021891//Zm00001d012846//Zm00001d053861//Zm00001d045483//Zm00001d041480//Zm00001d048672//Zm00001d047965//Zm00001d013254//Zm00001d027723//Zm00001d047583
GO:1901659	P	glycosyl compound biosynthetic process	7	709	520	39324	0.83	1	//Zm00001d031211//Zm00001d028180//Zm00001d012488//Zm00001d017966//Zm00001d017502//Zm00001d052227//Zm00001d053830
GO:0080090	P	regulation of primary metabolic process	158	709	9545	39324	0.9	1	//Zm00001d049334//Zm00001d038555//Zm00001d018235//Zm00001d011159//Zm00001d028481//Zm00001d047967//Zm00001d029477//Zm00001d015275//Zm00001d045482//Zm00001d018445//Zm00001d019214//Zm00001d002790//Zm00001d034945//Zm00001d051796//Zm00001d028879//Zm00001d006588//Zm00001d033149//Zm00001d021635//Zm00001d021636//Zm00001d047672//Zm00001d035907//Zm00001d042580//Zm00001d038649//Zm00001d013653//Zm00001d04299…
GO:2001141	P	regulation of RNA biosynthetic process	106	709	6643	39324	0.92	1	//Zm00001d018235//Zm00001d028481//Zm00001d047967//Zm00001d015275//Zm00001d018445//Zm00001d034945//Zm00001d051796//Zm00001d028879//Zm00001d006588//Zm00001d021636//Zm00001d042580//Zm00001d013653//Zm00001d042997//Zm00001d050185//Zm00001d036296//Zm00001d039044//Zm00001d018228//Zm00001d002790//Zm00001d051371//Zm00001d036698//Zm00001d051945//Zm00001d018429//Zm00001d028840//Zm00001d042111//Zm00001d03378…
GO:0061025	P	membrane fusion	10	709	504	39324	0.43	1	//Zm00001d012505//Zm00001d022536//Zm00001d038892//Zm00001d034944//Zm00001d007767//Zm00001d034365//Zm00001d023450//Zm00001d043516//Zm00001d007902//Zm00001d015272
GO:0006820	P	anion transport	26	709	1134	39324	0.13	1	//Zm00001d023306//Zm00001d017965//Zm00001d033786//Zm00001d039175//Zm00001d018445//Zm00001d034797//Zm00001d016166//Zm00001d036431//Zm00001d020277//Zm00001d022536//Zm00001d034718//Zm00001d021653//Zm00001d020279//Zm00001d010034//Zm00001d038252//Zm00001d047583//Zm00001d037634//Zm00001d051945//Zm00001d020280//Zm00001d013334//Zm00001d026102//Zm00001d022179//Zm00001d029946//Zm00001d024333//Zm00001d02345…
GO:0035266	P	meristem growth	11	709	406	39324	0.13	1	//Zm00001d035689//Zm00001d026595//Zm00001d040382//Zm00001d039141//Zm00001d033344//Zm00001d033246//Zm00001d043517//Zm00001d026103//Zm00001d053829//Zm00001d039017//Zm00001d020403
GO:0009873	P	ethylene-activated signaling pathway	8	709	348	39324	0.3	1	//Zm00001d022002//Zm00001d017466//Zm00001d017591//Zm00001d046506//Zm00001d013423//Zm00001d042717//Zm00001d028974//Zm00001d045482
GO:0034655	P	nucleobase-containing compound catabolic process	24	709	1168	39324	0.29	1	//Zm00001d028827//Zm00001d041480//Zm00001d003495//Zm00001d021972//Zm00001d007893//Zm00001d053861//Zm00001d045483//Zm00001d007769//Zm00001d021891//Zm00001d046761//Zm00001d013653//Zm00001d011929//Zm00001d018226//Zm00001d006552//Zm00001d027723//Zm00001d047583//Zm00001d007039//Zm00001d017303//Zm00001d012846//Zm00001d039594//Zm00001d048672//Zm00001d013254//Zm00001d036296//Zm00001d047965
GO:0015979	P	photosynthesis	16	709	585	39324	0.072	1	//Zm00001d012505//Zm00001d036698//Zm00001d036699//Zm00001d022003//Zm00001d028180//Zm00001d021653//Zm00001d053861//Zm00001d005811//Zm00001d040356//Zm00001d039142//Zm00001d016166//Zm00001d006587//Zm00001d018192//Zm00001d044396//Zm00001d015612//Zm00001d006588
GO:0023014	P	signal transduction by protein phosphorylation	13	709	665	39324	0.42	1	//Zm00001d012505//Zm00001d007056//Zm00001d031211//Zm00001d031591//Zm00001d001978//Zm00001d029721//Zm00001d039565//Zm00001d017964//Zm00001d019214//Zm00001d013423//Zm00001d033786//Zm00001d039141//Zm00001d036431
GO:0009755	P	hormone-mediated signaling pathway	44	709	2048	39324	0.14	1	//Zm00001d020711//Zm00001d036712//Zm00001d031470//Zm00001d017964//Zm00001d013423//Zm00001d039293//Zm00001d028481//Zm00001d026594//Zm00001d046506//Zm00001d011352//Zm00001d039856//Zm00001d007894//Zm00001d034365//Zm00001d014093//Zm00001d034944//Zm00001d017591//Zm00001d045482//Zm00001d018111//Zm00001d047705//Zm00001d028769//Zm00001d047721//Zm00001d020409//Zm00001d012505//Zm00001d042779//Zm00001d02200…
GO:0071554	P	cell wall organization or biogenesis	41	709	2231	39324	0.47	1	//Zm00001d028826//Zm00001d028824//Zm00001d038650//Zm00001d039141//Zm00001d046583//Zm00001d053862//Zm00001d037682//Zm00001d011352//Zm00001d026579//Zm00001d031211//Zm00001d026580//Zm00001d012850//Zm00001d034796//Zm00001d013268//Zm00001d020403//Zm00001d007767//Zm00001d041510//Zm00001d035689//Zm00001d002631//Zm00001d008558//Zm00001d017699//Zm00001d029151//Zm00001d043516//Zm00001d050201//Zm00001d04504…
GO:0009751	P	response to salicylic acid	22	709	896	39324	0.096	1	//Zm00001d023673//Zm00001d040004//Zm00001d053401//Zm00001d034944//Zm00001d034945//Zm00001d053862//Zm00001d034365//Zm00001d035907//Zm00001d036431//Zm00001d012505//Zm00001d028974//Zm00001d017964//Zm00001d053124//Zm00001d050185//Zm00001d046534//Zm00001d037397//Zm00001d017303//Zm00001d028770//Zm00001d053834//Zm00001d007902//Zm00001d032795//Zm00001d032794
GO:0009750	P	response to fructose	6	709	262	39324	0.34	1	//Zm00001d007892//Zm00001d002694//Zm00001d039565//Zm00001d039293//Zm00001d033786//Zm00001d016166
GO:0009753	P	response to jasmonic acid	16	709	914	39324	0.58	1	//Zm00001d046534//Zm00001d012505//Zm00001d042111//Zm00001d022002//Zm00001d042874//Zm00001d017303//Zm00001d034365//Zm00001d034944//Zm00001d017964//Zm00001d042833//Zm00001d034945//Zm00001d053124//Zm00001d028481//Zm00001d036431//Zm00001d007902//Zm00001d020409
GO:0070727	P	cellular macromolecule localization	44	709	2296	39324	0.36	1	//Zm00001d038892//Zm00001d017964//Zm00001d038536//Zm00001d002789//Zm00001d053401//Zm00001d012633//Zm00001d018370//Zm00001d015272//Zm00001d026594//Zm00001d017887//Zm00001d034944//Zm00001d045483//Zm00001d012851//Zm00001d034364//Zm00001d034365//Zm00001d018112//Zm00001d052952//Zm00001d028870//Zm00001d036431//Zm00001d053716//Zm00001d007767//Zm00001d006588//Zm00001d012505//Zm00001d022536//Zm00001d02200…
GO:0010608	P	posttranscriptional regulation of gene expression	22	709	756	39324	0.023	1	//Zm00001d011956//Zm00001d017964//Zm00001d049884//Zm00001d034797//Zm00001d028782//Zm00001d007893//Zm00001d011078//Zm00001d053861//Zm00001d003759//Zm00001d018111//Zm00001d006588//Zm00001d052951//Zm00001d033149//Zm00001d020983//Zm00001d013267//Zm00001d013653//Zm00001d036296//Zm00001d051846//Zm00001d021636//Zm00001d037833//Zm00001d006924//Zm00001d007900
GO:0009617	P	response to bacterium	31	709	1243	39324	0.048	1	//Zm00001d024393//Zm00001d017964//Zm00001d013423//Zm00001d039293//Zm00001d033786//Zm00001d042833//Zm00001d042462//Zm00001d043365//Zm00001d034944//Zm00001d034278//Zm00001d006588//Zm00001d036431//Zm00001d020277//Zm00001d012505//Zm00001d028974//Zm00001d028180//Zm00001d020279//Zm00001d043516//Zm00001d053124//Zm00001d045048//Zm00001d039283//Zm00001d042874//Zm00001d017303//Zm00001d020280//Zm00001d01106…
GO:0070647	P	protein modification by small protein conjugation or removal	42	709	2237	39324	0.42	1	//Zm00001d023306//Zm00001d012101//Zm00001d022400//Zm00001d022401//Zm00001d011956//Zm00001d028823//Zm00001d012494//Zm00001d016840//Zm00001d012634//Zm00001d042833//Zm00001d051936//Zm00001d028782//Zm00001d033858//Zm00001d034364//Zm00001d034944//Zm00001d031290//Zm00001d018111//Zm00001d018112//Zm00001d018428//Zm00001d047672//Zm00001d028837//Zm00001d012503//Zm00001d006839//Zm00001d001896//Zm00001d01822…
GO:0070646	P	protein modification by small protein removal	10	709	421	39324	0.24	1	//Zm00001d011956//Zm00001d028771//Zm00001d012503//Zm00001d001896//Zm00001d034364//Zm00001d012634//Zm00001d018112//Zm00001d009233//Zm00001d029206//Zm00001d028782
GO:0009612	P	response to mechanical stimulus	5	709	127	39324	0.086	1	//Zm00001d027722//Zm00001d022002//Zm00001d051795//Zm00001d017466//Zm00001d052415
GO:0043161	P	proteasome-mediated ubiquitin-dependent protein catabolic process	17	709	840	39324	0.35	1	//Zm00001d028837//Zm00001d042111//Zm00001d039352//Zm00001d028823//Zm00001d001895//Zm00001d013505//Zm00001d014093//Zm00001d042833//Zm00001d031290//Zm00001d022154//Zm00001d016840//Zm00001d028771//Zm00001d003497//Zm00001d028769//Zm00001d047721//Zm00001d007038//Zm00001d017465
GO:0044419	P	interspecies interaction between organisms	12	709	550	39324	0.3	1	//Zm00001d011956//Zm00001d028180//Zm00001d034944//Zm00001d017964//Zm00001d036296//Zm00001d021335//Zm00001d051544//Zm00001d033149//Zm00001d022536//Zm00001d020983//Zm00001d039283//Zm00001d041927
GO:0044728	P	DNA methylation or demethylation	7	709	279	39324	0.25	1	//Zm00001d011956//Zm00001d045583//Zm00001d012755//Zm00001d049884//Zm00001d036296//Zm00001d040381//Zm00001d021636
GO:0006260	P	DNA replication	9	709	1039	39324	1	1	//Zm00001d028827//Zm00001d006922//Zm00001d011956//Zm00001d049648//Zm00001d049884//Zm00001d048672//Zm00001d028840//Zm00001d040381//Zm00001d021636
GO:0006261	P	DNA-dependent DNA replication	7	709	699	39324	0.97	1	//Zm00001d006922//Zm00001d040381//Zm00001d049648//Zm00001d049884//Zm00001d048672//Zm00001d011956//Zm00001d021636
GO:0080167	P	response to karrikin	11	709	426	39324	0.16	1	//Zm00001d003183//Zm00001d007894//Zm00001d012488//Zm00001d039112//Zm00001d021653//Zm00001d053124//Zm00001d022179//Zm00001d031926//Zm00001d039175//Zm00001d047583//Zm00001d053715
GO:1900674	P	olefin biosynthetic process	5	709	225	39324	0.39	1	//Zm00001d028769//Zm00001d017992//Zm00001d047721//Zm00001d053401//Zm00001d013423
GO:0051704	P	multi-organism process	102	709	4833	39324	0.054	1	//Zm00001d038650//Zm00001d038553//Zm00001d053401//Zm00001d021335//Zm00001d033786//Zm00001d015276//Zm00001d014968//Zm00001d018332//Zm00001d034944//Zm00001d006588//Zm00001d033149//Zm00001d020983//Zm00001d011927//Zm00001d021653//Zm00001d026206//Zm00001d036296//Zm00001d039283//Zm00001d039284//Zm00001d017303//Zm00001d017991//Zm00001d033304//Zm00001d017994//Zm00001d023450//Zm00001d042111//Zm00001d02633…
GO:0019725	P	cellular homeostasis	14	709	982	39324	0.84	1	//Zm00001d022274//Zm00001d011929//Zm00001d011955//Zm00001d018491//Zm00001d045807//Zm00001d023372//Zm00001d039293//Zm00001d021334//Zm00001d047722//Zm00001d038252//Zm00001d037634//Zm00001d053716//Zm00001d020409//Zm00001d011352
GO:0048573	P	photoperiodism, flowering	8	709	323	39324	0.24	1	//Zm00001d021318//Zm00001d007894//Zm00001d042641//Zm00001d051795//Zm00001d042833//Zm00001d001895//Zm00001d019215//Zm00001d029208
GO:0009205	P	purine ribonucleoside triphosphate metabolic process	18	709	1193	39324	0.81	1	//Zm00001d021972//Zm00001d036431//Zm00001d041480//Zm00001d021891//Zm00001d012846//Zm00001d051794//Zm00001d053861//Zm00001d045483//Zm00001d047583//Zm00001d028773//Zm00001d048672//Zm00001d024333//Zm00001d013254//Zm00001d018370//Zm00001d027723//Zm00001d039043//Zm00001d007038//Zm00001d047965
GO:0006766	P	vitamin metabolic process	7	709	247	39324	0.17	1	//Zm00001d042874//Zm00001d053107//Zm00001d023652//Zm00001d001896//Zm00001d040356//Zm00001d018632//Zm00001d018633
GO:0009203	P	ribonucleoside triphosphate catabolic process	11	709	611	39324	0.54	1	//Zm00001d021972//Zm00001d021891//Zm00001d012846//Zm00001d053861//Zm00001d045483//Zm00001d041480//Zm00001d048672//Zm00001d047965//Zm00001d013254//Zm00001d027723//Zm00001d047583
GO:0060255	P	regulation of macromolecule metabolic process	167	709	9376	39324	0.59	1	//Zm00001d049334//Zm00001d029286//Zm00001d042717//Zm00001d018235//Zm00001d011159//Zm00001d028481//Zm00001d047967//Zm00001d015275//Zm00001d046506//Zm00001d028072//Zm00001d018445//Zm00001d019214//Zm00001d002790//Zm00001d045705//Zm00001d034945//Zm00001d034797//Zm00001d028879//Zm00001d006588//Zm00001d033149//Zm00001d021635//Zm00001d021636//Zm00001d047672//Zm00001d035907//Zm00001d042580//Zm00001d03864…
GO:0032787	P	monocarboxylic acid metabolic process	54	709	2716	39324	0.25	1	//Zm00001d045584//Zm00001d042584//Zm00001d034760//Zm00001d034944//Zm00001d029416//Zm00001d024393//Zm00001d017964//Zm00001d043907//Zm00001d028888//Zm00001d051320//Zm00001d002789//Zm00001d053401//Zm00001d021335//Zm00001d012633//Zm00001d015234//Zm00001d022191//Zm00001d043301//Zm00001d039856//Zm00001d007894//Zm00001d014093//Zm00001d051794//Zm00001d053861//Zm00001d045483//Zm00001d031290//Zm00001d04752…
GO:0061458	P	reproductive system development	65	709	3139	39324	0.14	1	//Zm00001d031591//Zm00001d021318//Zm00001d031470//Zm00001d001896//Zm00001d046506//Zm00001d051320//Zm00001d012634//Zm00001d013423//Zm00001d028481//Zm00001d039017//Zm00001d015277//Zm00001d040381//Zm00001d051936//Zm00001d034796//Zm00001d008998//Zm00001d034364//Zm00001d051847//Zm00001d007894//Zm00001d018445//Zm00001d051795//Zm00001d002046//Zm00001d045482//Zm00001d019215//Zm00001d019214//Zm00001d00776…
GO:0030163	P	protein catabolic process	35	709	1761	39324	0.3	1	//Zm00001d022400//Zm00001d022401//Zm00001d038650//Zm00001d028823//Zm00001d013505//Zm00001d042641//Zm00001d046506//Zm00001d016840//Zm00001d012633//Zm00001d038304//Zm00001d003497//Zm00001d039352//Zm00001d031290//Zm00001d036429//Zm00001d014093//Zm00001d045482//Zm00001d028769//Zm00001d047721//Zm00001d043864//Zm00001d035689//Zm00001d028837//Zm00001d012881//Zm00001d007058//Zm00001d001895//Zm00001d01836…
GO:0016246	P	RNA interference	8	709	247	39324	0.085	1	//Zm00001d011956//Zm00001d049884//Zm00001d017964//Zm00001d013267//Zm00001d036296//Zm00001d033149//Zm00001d021636//Zm00001d020983
GO:0030041	P	actin filament polymerization	6	709	214	39324	0.2	1	//Zm00001d029719//Zm00001d053123//Zm00001d009233//Zm00001d038252//Zm00001d029206//Zm00001d024947
GO:0046128	P	purine ribonucleoside metabolic process	18	709	1309	39324	0.9	1	//Zm00001d021972//Zm00001d036431//Zm00001d041480//Zm00001d021891//Zm00001d012846//Zm00001d051794//Zm00001d053861//Zm00001d045483//Zm00001d047583//Zm00001d028773//Zm00001d048672//Zm00001d024333//Zm00001d013254//Zm00001d018370//Zm00001d027723//Zm00001d039043//Zm00001d007038//Zm00001d047965
GO:0019374	P	galactolipid metabolic process	7	709	169	39324	0.038	1	//Zm00001d018445//Zm00001d051945//Zm00001d052416//Zm00001d045261//Zm00001d034718//Zm00001d029206//Zm00001d018429
GO:0000910	P	cytokinesis	16	709	453	39324	0.01	1	//Zm00001d007767//Zm00001d006922//Zm00001d011956//Zm00001d026595//Zm00001d040382//Zm00001d045483//Zm00001d034796//Zm00001d049884//Zm00001d028840//Zm00001d042461//Zm00001d040381//Zm00001d021636//Zm00001d011928//Zm00001d052416//Zm00001d018194//Zm00001d053829
GO:0009908	P	flower development	35	709	1657	39324	0.19	1	//Zm00001d038553//Zm00001d049884//Zm00001d012634//Zm00001d013423//Zm00001d039017//Zm00001d046506//Zm00001d008998//Zm00001d007894//Zm00001d051795//Zm00001d045482//Zm00001d019215//Zm00001d007768//Zm00001d052952//Zm00001d021636//Zm00001d007767//Zm00001d011940//Zm00001d040381//Zm00001d022537//Zm00001d031211//Zm00001d012503//Zm00001d001896//Zm00001d043517//Zm00001d009233//Zm00001d036296//Zm00001d02098…
GO:0009856	P	pollination	10	709	728	39324	0.84	1	//Zm00001d033304//Zm00001d014968//Zm00001d029416//Zm00001d017755//Zm00001d017994//Zm00001d034365//Zm00001d026580//Zm00001d007902//Zm00001d023674//Zm00001d052415
GO:0048878	P	chemical homeostasis	22	709	1064	39324	0.29	1	//Zm00001d022274//Zm00001d013629//Zm00001d011955//Zm00001d018491//Zm00001d039293//Zm00001d033786//Zm00001d038252//Zm00001d024572//Zm00001d023372//Zm00001d047722//Zm00001d037634//Zm00001d053716//Zm00001d042998//Zm00001d022002//Zm00001d028180//Zm00001d029288//Zm00001d050185//Zm00001d027722//Zm00001d045807//Zm00001d036429//Zm00001d006922//Zm00001d016152
GO:0048507	P	meristem development	22	709	947	39324	0.14	1	//Zm00001d011956//Zm00001d017964//Zm00001d028481//Zm00001d039017//Zm00001d053829//Zm00001d020403//Zm00001d036431//Zm00001d035689//Zm00001d026595//Zm00001d040382//Zm00001d043517//Zm00001d039141//Zm00001d023479//Zm00001d038252//Zm00001d033344//Zm00001d033246//Zm00001d028140//Zm00001d026103//Zm00001d009233//Zm00001d042111//Zm00001d002989//Zm00001d033786
GO:0018205	P	peptidyl-lysine modification	18	709	735	39324	0.12	1	//Zm00001d019195//Zm00001d011956//Zm00001d012503//Zm00001d001896//Zm00001d051796//Zm00001d006922//Zm00001d034364//Zm00001d049884//Zm00001d012634//Zm00001d028771//Zm00001d028840//Zm00001d052952//Zm00001d029719//Zm00001d009233//Zm00001d036296//Zm00001d040381//Zm00001d021636//Zm00001d029206
GO:0019344	P	cysteine biosynthetic process	10	709	331	39324	0.084	1	//Zm00001d017301//Zm00001d017303//Zm00001d012847//Zm00001d017755//Zm00001d049560//Zm00001d013423//Zm00001d039293//Zm00001d040356//Zm00001d027722//Zm00001d006587
GO:0010374	P	stomatal complex development	7	709	309	39324	0.33	1	//Zm00001d036698//Zm00001d040381//Zm00001d022003//Zm00001d042833//Zm00001d033857//Zm00001d006922//Zm00001d013423
GO:0006165	P	nucleoside diphosphate phosphorylation	6	709	409	39324	0.75	1	//Zm00001d051794//Zm00001d024333//Zm00001d018370//Zm00001d036431//Zm00001d039043//Zm00001d007038
GO:0006164	P	purine nucleotide biosynthetic process	6	709	444	39324	0.81	1	//Zm00001d002334//Zm00001d028036//Zm00001d011929//Zm00001d024670//Zm00001d038251//Zm00001d015612
GO:0019439	P	aromatic compound catabolic process	34	709	1494	39324	0.1	1	//Zm00001d028827//Zm00001d038650//Zm00001d029417//Zm00001d041480//Zm00001d013423//Zm00001d003495//Zm00001d021972//Zm00001d007893//Zm00001d046761//Zm00001d053861//Zm00001d045483//Zm00001d006552//Zm00001d053107//Zm00001d007769//Zm00001d006588//Zm00001d028180//Zm00001d024393//Zm00001d036700//Zm00001d021891//Zm00001d013254//Zm00001d013653//Zm00001d011929//Zm00001d046399//Zm00001d018226//Zm00001d03629…
GO:0019438	P	aromatic compound biosynthetic process	166	709	9764	39324	0.82	1	//Zm00001d014093//Zm00001d038555//Zm00001d018235//Zm00001d021335//Zm00001d028481//Zm00001d047966//Zm00001d047967//Zm00001d015275//Zm00001d026629//Zm00001d037683//Zm00001d051798//Zm00001d018445//Zm00001d049648//Zm00001d051795//Zm00001d051796//Zm00001d028879//Zm00001d006588//Zm00001d021636//Zm00001d018633//Zm00001d047672//Zm00001d035907//Zm00001d008559//Zm00001d038649//Zm00001d013653//Zm00001d04299…
GO:0048509	P	regulation of meristem development	12	709	483	39324	0.17	1	//Zm00001d035689//Zm00001d026595//Zm00001d040382//Zm00001d039141//Zm00001d033344//Zm00001d033246//Zm00001d043517//Zm00001d026103//Zm00001d053829//Zm00001d033786//Zm00001d039017//Zm00001d020403
GO:0015706	P	nitrate transport	9	709	287	39324	0.082	1	//Zm00001d020277//Zm00001d018445//Zm00001d051945//Zm00001d020280//Zm00001d020279//Zm00001d029946//Zm00001d016166//Zm00001d002830//Zm00001d038252
GO:0006612	P	protein targeting to membrane	16	709	702	39324	0.21	1	//Zm00001d046534//Zm00001d012505//Zm00001d043516//Zm00001d022536//Zm00001d034944//Zm00001d017964//Zm00001d046760//Zm00001d034365//Zm00001d028770//Zm00001d053401//Zm00001d006588//Zm00001d023450//Zm00001d026594//Zm00001d036431//Zm00001d007902//Zm00001d007767
GO:0031667	P	response to nutrient levels	17	709	628	39324	0.07	1	//Zm00001d007892//Zm00001d039283//Zm00001d052416//Zm00001d018445//Zm00001d012503//Zm00001d051945//Zm00001d028180//Zm00001d017966//Zm00001d016166//Zm00001d034718//Zm00001d033786//Zm00001d003198//Zm00001d028769//Zm00001d002830//Zm00001d038252//Zm00001d047721//Zm00001d018429
GO:0032940	P	secretion by cell	13	709	359	39324	0.016	1	//Zm00001d015970//Zm00001d036476//Zm00001d002989//Zm00001d043365//Zm00001d033303//Zm00001d012754//Zm00001d007767//Zm00001d034365//Zm00001d047964//Zm00001d042461//Zm00001d015277//Zm00001d007902//Zm00001d018194
GO:0042744	P	hydrogen peroxide catabolic process	5	709	282	39324	0.58	1	//Zm00001d039293//Zm00001d005279//Zm00001d038650//Zm00001d016152//Zm00001d022179
GO:0000226	P	microtubule cytoskeleton organization	18	709	561	39324	0.016	1	//Zm00001d033917//Zm00001d043516//Zm00001d033573//Zm00001d011956//Zm00001d026595//Zm00001d040382//Zm00001d009233//Zm00001d045483//Zm00001d011928//Zm00001d026103//Zm00001d053829//Zm00001d028840//Zm00001d029719//Zm00001d050202//Zm00001d029946//Zm00001d021636//Zm00001d039283//Zm00001d027722
GO:0042742	P	defense response to bacterium	20	709	890	39324	0.19	1	//Zm00001d012505//Zm00001d042111//Zm00001d036431//Zm00001d028974//Zm00001d042874//Zm00001d017303//Zm00001d028180//Zm00001d024393//Zm00001d034944//Zm00001d006588//Zm00001d011060//Zm00001d022179//Zm00001d042833//Zm00001d034278//Zm00001d013423//Zm00001d039293//Zm00001d040357//Zm00001d028775//Zm00001d039283//Zm00001d033786
GO:0031365	P	N-terminal protein amino acid modification	7	709	283	39324	0.26	1	//Zm00001d022536//Zm00001d045482//Zm00001d032879//Zm00001d046506//Zm00001d028762//Zm00001d012633//Zm00001d039283
GO:0048589	P	developmental growth	36	709	1604	39324	0.11	1	//Zm00001d023306//Zm00001d033917//Zm00001d034761//Zm00001d029416//Zm00001d039293//Zm00001d039017//Zm00001d051847//Zm00001d007894//Zm00001d018445//Zm00001d053829//Zm00001d034365//Zm00001d020403//Zm00001d035689//Zm00001d022002//Zm00001d026595//Zm00001d031211//Zm00001d040382//Zm00001d029288//Zm00001d043517//Zm00001d005808//Zm00001d039141//Zm00001d038251//Zm00001d038252//Zm00001d039283//Zm00001d03928…
GO:1901576	P	organic substance biosynthetic process	329	709	17607	39324	0.2	1	//Zm00001d013500//Zm00001d038892//Zm00001d014093//Zm00001d031471//Zm00001d042717//Zm00001d007055//Zm00001d034759//Zm00001d018235//Zm00001d051543//Zm00001d039131//Zm00001d021335//Zm00001d028481//Zm00001d047966//Zm00001d047967//Zm00001d029477//Zm00001d015275//Zm00001d046506//Zm00001d027722//Zm00001d011352//Zm00001d051798//Zm00001d028072//Zm00001d026594//Zm00001d018445//Zm00001d049648//Zm00001d00279…
GO:1901575	P	organic substance catabolic process	105	709	5239	39324	0.14	1	//Zm00001d038650//Zm00001d041480//Zm00001d021335//Zm00001d047965//Zm00001d045482//Zm00001d049649//Zm00001d051794//Zm00001d039043//Zm00001d006588//Zm00001d018632//Zm00001d018633//Zm00001d035689//Zm00001d042641//Zm00001d021891//Zm00001d013653//Zm00001d021653//Zm00001d011929//Zm00001d018226//Zm00001d036296//Zm00001d027723//Zm00001d047583//Zm00001d002694//Zm00001d017303//Zm00001d039841//Zm00001d01325…
GO:0016049	P	cell growth	31	709	1386	39324	0.13	1	//Zm00001d023306//Zm00001d028826//Zm00001d033917//Zm00001d034761//Zm00001d029416//Zm00001d039293//Zm00001d029478//Zm00001d046506//Zm00001d011352//Zm00001d039283//Zm00001d007894//Zm00001d051796//Zm00001d045482//Zm00001d034365//Zm00001d020403//Zm00001d031211//Zm00001d029288//Zm00001d046399//Zm00001d053123//Zm00001d038251//Zm00001d038252//Zm00001d051847//Zm00001d039284//Zm00001d042872//Zm00001d00197…
GO:0030029	P	actin filament-based process	8	709	534	39324	0.75	1	//Zm00001d029719//Zm00001d053123//Zm00001d018371//Zm00001d009233//Zm00001d045102//Zm00001d029206//Zm00001d038252//Zm00001d024947
GO:0016043	P	cellular component organization	255	709	14143	39324	0.51	1	//Zm00001d038650//Zm00001d053123//Zm00001d038892//Zm00001d014093//Zm00001d038552//Zm00001d039132//Zm00001d051543//Zm00001d039131//Zm00001d021335//Zm00001d051544//Zm00001d047966//Zm00001d015277//Zm00001d029477//Zm00001d015275//Zm00001d046506//Zm00001d037682//Zm00001d015272//Zm00001d034364//Zm00001d028073//Zm00001d018445//Zm00001d049648//Zm00001d045583//Zm00001d051794//Zm00001d051796//Zm00001d03479…
GO:0016042	P	lipid catabolic process	12	709	669	39324	0.55	1	//Zm00001d048788//Zm00001d012883//Zm00001d029416//Zm00001d014093//Zm00001d006839//Zm00001d045483//Zm00001d051320//Zm00001d020860//Zm00001d028771//Zm00001d021335//Zm00001d012633//Zm00001d043301
GO:0065003	P	macromolecular complex assembly	40	709	2039	39324	0.32	1	//Zm00001d039354//Zm00001d045583//Zm00001d038892//Zm00001d013505//Zm00001d051543//Zm00001d021335//Zm00001d018192//Zm00001d008999//Zm00001d014093//Zm00001d045483//Zm00001d046506//Zm00001d031760//Zm00001d006588//Zm00001d024670//Zm00001d016166//Zm00001d046583//Zm00001d028836//Zm00001d022003//Zm00001d021891//Zm00001d007058//Zm00001d045482//Zm00001d011928//Zm00001d038252//Zm00001d053123//Zm00001d02218…
GO:0045488	P	pectin metabolic process	7	709	246	39324	0.16	1	//Zm00001d002631//Zm00001d038650//Zm00001d045048//Zm00001d029441//Zm00001d020403//Zm00001d026580//Zm00001d041510
GO:0033015	P	tetrapyrrole catabolic process	6	709	149	39324	0.058	1	//Zm00001d038650//Zm00001d036700//Zm00001d028180//Zm00001d029417//Zm00001d046399//Zm00001d006588
GO:0065007	P	biological regulation	452	709	25239	39324	0.61	1	//Zm00001d039132//Zm00001d038409//Zm00001d022191//Zm00001d015275//Zm00001d015272//Zm00001d051794//Zm00001d051795//Zm00001d051796//Zm00001d038554//Zm00001d050185//Zm00001d027722//Zm00001d039042//Zm00001d033572//Zm00001d001977//Zm00001d051945//Zm00001d021943//Zm00001d017754//Zm00001d051946//Zm00001d019246//Zm00001d028840//Zm00001d019320//Zm00001d026334//Zm00001d045261//Zm00001d032795//Zm00001d02633…
GO:0098662	P	inorganic cation transmembrane transport	8	709	580	39324	0.82	1	//Zm00001d053716//Zm00001d002333//Zm00001d038252//Zm00001d053401//Zm00001d053446//Zm00001d027722//Zm00001d052416//Zm00001d037759
GO:0048588	P	developmental cell growth	10	709	826	39324	0.93	1	//Zm00001d031211//Zm00001d034761//Zm00001d029416//Zm00001d017755//Zm00001d034365//Zm00001d039293//Zm00001d020403//Zm00001d038251//Zm00001d038252//Zm00001d007902
GO:0065009	P	regulation of molecular function	45	709	2006	39324	0.083	1	//Zm00001d045584//Zm00001d049334//Zm00001d011955//Zm00001d018235//Zm00001d013423//Zm00001d045261//Zm00001d040357//Zm00001d038251//Zm00001d045482//Zm00001d026579//Zm00001d045583//Zm00001d003759//Zm00001d046506//Zm00001d047705//Zm00001d018282//Zm00001d024670//Zm00001d023350//Zm00001d018632//Zm00001d036431//Zm00001d015612//Zm00001d028837//Zm00001d040381//Zm00001d031211//Zm00001d029721//Zm00001d03864…
GO:0065008	P	regulation of biological quality	70	709	4509	39324	0.92	1	//Zm00001d022274//Zm00001d038209//Zm00001d013629//Zm00001d011956//Zm00001d028823//Zm00001d011955//Zm00001d018491//Zm00001d029416//Zm00001d024393//Zm00001d009233//Zm00001d026507//Zm00001d023305//Zm00001d039293//Zm00001d021334//Zm00001d038650//Zm00001d046506//Zm00001d005812//Zm00001d038252//Zm00001d011352//Zm00001d021972//Zm00001d024572//Zm00001d029206//Zm00001d018445//Zm00001d034944//Zm00001d03935…
GO:0051130	P	positive regulation of cellular component organization	11	709	368	39324	0.077	1	//Zm00001d028837//Zm00001d029206//Zm00001d053123//Zm00001d011928//Zm00001d006922//Zm00001d029719//Zm00001d024670//Zm00001d009233//Zm00001d038252//Zm00001d039283//Zm00001d024947
GO:0042273	P	ribosomal large subunit biogenesis	6	709	143	39324	0.05	1	//Zm00001d039568//Zm00001d006361//Zm00001d017887//Zm00001d028140//Zm00001d051543//Zm00001d018634
GO:0006139	P	nucleobase-containing compound metabolic process	283	709	17801	39324	1	1	//Zm00001d033916//Zm00001d031471//Zm00001d042717//Zm00001d039132//Zm00001d041480//Zm00001d051543//Zm00001d038208//Zm00001d021335//Zm00001d028481//Zm00001d047966//Zm00001d047967//Zm00001d029477//Zm00001d015275//Zm00001d026629//Zm00001d037683//Zm00001d028072//Zm00001d026594//Zm00001d018445//Zm00001d049648//Zm00001d045705//Zm00001d051794//Zm00001d034945//Zm00001d051796//Zm00001d047583//Zm00001d02887…
GO:0009154	P	purine ribonucleotide catabolic process	11	709	612	39324	0.55	1	//Zm00001d021972//Zm00001d021891//Zm00001d012846//Zm00001d053861//Zm00001d045483//Zm00001d041480//Zm00001d048672//Zm00001d047965//Zm00001d013254//Zm00001d027723//Zm00001d047583
GO:0009152	P	purine ribonucleotide biosynthetic process	5	709	403	39324	0.85	1	//Zm00001d038251//Zm00001d002334//Zm00001d024670//Zm00001d011929//Zm00001d015612
GO:0009150	P	purine ribonucleotide metabolic process	23	709	1491	39324	0.8	1	//Zm00001d041480//Zm00001d047965//Zm00001d018370//Zm00001d021972//Zm00001d051794//Zm00001d053861//Zm00001d045483//Zm00001d039043//Zm00001d024670//Zm00001d036431//Zm00001d015612//Zm00001d021891//Zm00001d011929//Zm00001d038251//Zm00001d027723//Zm00001d047583//Zm00001d007038//Zm00001d002334//Zm00001d012846//Zm00001d028773//Zm00001d048672//Zm00001d024333//Zm00001d013254
GO:0008154	P	actin polymerization or depolymerization	6	709	260	39324	0.33	1	//Zm00001d029719//Zm00001d053123//Zm00001d009233//Zm00001d038252//Zm00001d029206//Zm00001d024947
GO:1901987	P	regulation of cell cycle phase transition	5	709	181	39324	0.23	1	//Zm00001d040381//Zm00001d028837//Zm00001d028840//Zm00001d028782//Zm00001d006922
GO:0010014	P	meristem initiation	7	709	270	39324	0.22	1	//Zm00001d011956//Zm00001d033246//Zm00001d028481//Zm00001d023479//Zm00001d009233//Zm00001d038252//Zm00001d036431
GO:0010015	P	root morphogenesis	19	709	916	39324	0.3	1	//Zm00001d038251//Zm00001d003183//Zm00001d002631//Zm00001d031211//Zm00001d029151//Zm00001d034761//Zm00001d023479//Zm00001d017887//Zm00001d043517//Zm00001d009233//Zm00001d028770//Zm00001d050185//Zm00001d039293//Zm00001d033786//Zm00001d020403//Zm00001d015277//Zm00001d045295//Zm00001d038252//Zm00001d029206
GO:0008152	P	metabolic process	648	709	36782	39324	0.99	1	//Zm00001d014967//Zm00001d039132//Zm00001d051543//Zm00001d039131//Zm00001d038409//Zm00001d051544//Zm00001d015277//Zm00001d022191//Zm00001d015275//Zm00001d053863//Zm00001d015272//Zm00001d051798//Zm00001d051794//Zm00001d051795//Zm00001d051796//Zm00001d038555//Zm00001d021890//Zm00001d021891//Zm00001d026206//Zm00001d050185//Zm00001d027722//Zm00001d027723//Zm00001d039042//Zm00001d039043//Zm00001d03357…
GO:0044264	P	cellular polysaccharide metabolic process	28	709	1315	39324	0.21	1	//Zm00001d033917//Zm00001d038650//Zm00001d039131//Zm00001d045261//Zm00001d038304//Zm00001d011352//Zm00001d031211//Zm00001d039284//Zm00001d013268//Zm00001d020403//Zm00001d018632//Zm00001d018633//Zm00001d041510//Zm00001d044947//Zm00001d035689//Zm00001d036475//Zm00001d017699//Zm00001d047501//Zm00001d029151//Zm00001d022538//Zm00001d050201//Zm00001d047582//Zm00001d042874//Zm00001d006357//Zm00001d02877…
GO:0043254	P	regulation of protein complex assembly	8	709	259	39324	0.1	1	//Zm00001d029719//Zm00001d011928//Zm00001d053123//Zm00001d024670//Zm00001d009233//Zm00001d038252//Zm00001d029206//Zm00001d024947
GO:1901698	P	response to nitrogen compound	34	709	1431	39324	0.068	1	//Zm00001d011956//Zm00001d017964//Zm00001d053401//Zm00001d018445//Zm00001d003198//Zm00001d034944//Zm00001d051795//Zm00001d031290//Zm00001d052951//Zm00001d020403//Zm00001d033149//Zm00001d020983//Zm00001d020641//Zm00001d018429//Zm00001d037759//Zm00001d012505//Zm00001d012494//Zm00001d016166//Zm00001d022002//Zm00001d043516//Zm00001d053124//Zm00001d006256//Zm00001d036296//Zm00001d038252//Zm00001d01611…
GO:1901699	P	cellular response to nitrogen compound	7	709	287	39324	0.27	1	//Zm00001d011956//Zm00001d003198//Zm00001d042833//Zm00001d036296//Zm00001d029946//Zm00001d033149//Zm00001d020983
GO:0098660	P	inorganic ion transmembrane transport	11	709	718	39324	0.75	1	//Zm00001d018445//Zm00001d051945//Zm00001d052416//Zm00001d021653//Zm00001d002333//Zm00001d038252//Zm00001d053401//Zm00001d053446//Zm00001d027722//Zm00001d053716//Zm00001d037759
GO:0045730	P	respiratory burst	6	709	218	39324	0.21	1	//Zm00001d012505//Zm00001d022002//Zm00001d017466//Zm00001d034944//Zm00001d043516//Zm00001d020403
GO:0009069	P	serine family amino acid metabolic process	10	709	454	39324	0.31	1	//Zm00001d017301//Zm00001d017303//Zm00001d012847//Zm00001d017755//Zm00001d049560//Zm00001d013423//Zm00001d039293//Zm00001d040356//Zm00001d027722//Zm00001d006587
GO:0031401	P	positive regulation of protein modification process	9	709	277	39324	0.07	1	//Zm00001d028837//Zm00001d031211//Zm00001d029721//Zm00001d001978//Zm00001d039565//Zm00001d006922//Zm00001d013423//Zm00001d007058//Zm00001d002988
GO:0044283	P	small molecule biosynthetic process	77	709	3307	39324	0.014	1	//Zm00001d045584//Zm00001d014093//Zm00001d042584//Zm00001d034760//Zm00001d023652//Zm00001d024393//Zm00001d047528//Zm00001d017964//Zm00001d029416//Zm00001d028888//Zm00001d051320//Zm00001d053401//Zm00001d040356//Zm00001d015234//Zm00001d051934//Zm00001d018370//Zm00001d032794//Zm00001d029151//Zm00001d011352//Zm00001d016402//Zm00001d038699//Zm00001d039856//Zm00001d007894//Zm00001d007055//Zm00001d02095…
GO:0005982	P	starch metabolic process	6	709	346	39324	0.59	1	//Zm00001d031211//Zm00001d047501//Zm00001d039131//Zm00001d045261//Zm00001d018632//Zm00001d018633
GO:0016310	P	phosphorylation	118	709	5587	39324	0.039	1	//Zm00001d011938//Zm00001d049334//Zm00001d038551//Zm00001d018235//Zm00001d038409//Zm00001d033786//Zm00001d029478//Zm00001d045482//Zm00001d037682//Zm00001d018333//Zm00001d053829//Zm00001d014967//Zm00001d051794//Zm00001d018635//Zm00001d038649//Zm00001d027722//Zm00001d018228//Zm00001d039042//Zm00001d039043//Zm00001d033571//Zm00001d013499//Zm00001d017302//Zm00001d017754//Zm00001d051946//Zm00001d01924…
GO:0050801	P	ion homeostasis	15	709	791	39324	0.46	1	//Zm00001d022274//Zm00001d024572//Zm00001d022002//Zm00001d011955//Zm00001d028180//Zm00001d042998//Zm00001d023372//Zm00001d050185//Zm00001d039293//Zm00001d016152//Zm00001d018491//Zm00001d047722//Zm00001d038252//Zm00001d037634//Zm00001d053716
GO:0006865	P	amino acid transport	8	709	390	39324	0.41	1	//Zm00001d039175//Zm00001d022536//Zm00001d017965//Zm00001d034797//Zm00001d013334//Zm00001d010034//Zm00001d023450//Zm00001d036431
GO:0016070	P	RNA metabolic process	208	709	11855	39324	0.69	1	//Zm00001d014967//Zm00001d031471//Zm00001d041480//Zm00001d051543//Zm00001d038510//Zm00001d021335//Zm00001d028481//Zm00001d047966//Zm00001d047967//Zm00001d029477//Zm00001d015275//Zm00001d026629//Zm00001d037683//Zm00001d018445//Zm00001d049648//Zm00001d045705//Zm00001d034945//Zm00001d051796//Zm00001d028879//Zm00001d006588//Zm00001d033149//Zm00001d021636//Zm00001d018634//Zm00001d047672//Zm00001d03590…
GO:0044271	P	cellular nitrogen compound biosynthetic process	209	709	11604	39324	0.52	1	//Zm00001d031471//Zm00001d007055//Zm00001d018235//Zm00001d051543//Zm00001d038208//Zm00001d021335//Zm00001d028481//Zm00001d047966//Zm00001d047967//Zm00001d015275//Zm00001d046506//Zm00001d037683//Zm00001d051798//Zm00001d028072//Zm00001d014968//Zm00001d018445//Zm00001d049648//Zm00001d045583//Zm00001d051795//Zm00001d034797//Zm00001d028879//Zm00001d006588//Zm00001d033149//Zm00001d021636//Zm00001d01863…
GO:0023056	P	positive regulation of signaling	10	709	225	39324	0.0096	1	//Zm00001d031211//Zm00001d029721//Zm00001d001978//Zm00001d014093//Zm00001d039565//Zm00001d046506//Zm00001d013423//Zm00001d043516//Zm00001d045482//Zm00001d011352
GO:0009790	P	embryo development	25	709	1630	39324	0.82	1	//Zm00001d017964//Zm00001d051320//Zm00001d033786//Zm00001d039017//Zm00001d028974//Zm00001d051936//Zm00001d005811//Zm00001d014968//Zm00001d002046//Zm00001d034796//Zm00001d028769//Zm00001d020983//Zm00001d047721//Zm00001d022002//Zm00001d022537//Zm00001d028180//Zm00001d006839//Zm00001d021653//Zm00001d043517//Zm00001d050185//Zm00001d005808//Zm00001d001978//Zm00001d033246//Zm00001d034278//Zm00001d028481
GO:0009793	P	embryo development ending in seed dormancy	16	709	909	39324	0.57	1	//Zm00001d022002//Zm00001d022537//Zm00001d006839//Zm00001d028180//Zm00001d033246//Zm00001d002046//Zm00001d034796//Zm00001d051320//Zm00001d014968//Zm00001d028481//Zm00001d039017//Zm00001d028769//Zm00001d028974//Zm00001d051936//Zm00001d047721//Zm00001d020983
GO:0045229	P	external encapsulating structure organization	24	709	1532	39324	0.78	1	//Zm00001d028826//Zm00001d028824//Zm00001d038650//Zm00001d029441//Zm00001d046583//Zm00001d037682//Zm00001d031211//Zm00001d012850//Zm00001d020403//Zm00001d041510//Zm00001d002631//Zm00001d017699//Zm00001d017503//Zm00001d050201//Zm00001d045048//Zm00001d039141//Zm00001d038252//Zm00001d029206//Zm00001d039284//Zm00001d046534//Zm00001d037013//Zm00001d011061//Zm00001d022258//Zm00001d009233
GO:0034645	P	cellular macromolecule biosynthetic process	230	709	12897	39324	0.59	1	//Zm00001d038892//Zm00001d031471//Zm00001d007055//Zm00001d034759//Zm00001d018235//Zm00001d051543//Zm00001d039131//Zm00001d021335//Zm00001d028481//Zm00001d047966//Zm00001d047967//Zm00001d029477//Zm00001d015275//Zm00001d046506//Zm00001d037683//Zm00001d028072//Zm00001d026594//Zm00001d018445//Zm00001d049648//Zm00001d002790//Zm00001d045583//Zm00001d034945//Zm00001d034797//Zm00001d028879//Zm00001d00658…
GO:0042221	P	response to chemical	190	709	9294	39324	0.029	1	//Zm00001d038650//Zm00001d046595//Zm00001d031470//Zm00001d038553//Zm00001d038551//Zm00001d041480//Zm00001d053401//Zm00001d021334//Zm00001d018632//Zm00001d015276//Zm00001d046506//Zm00001d039044//Zm00001d011352//Zm00001d027723//Zm00001d014968//Zm00001d018445//Zm00001d034365//Zm00001d047582//Zm00001d014967//Zm00001d034944//Zm00001d051795//Zm00001d047583//Zm00001d028879//Zm00001d006588//Zm00001d03314…
GO:0010498	P	proteasomal protein catabolic process	20	709	960	39324	0.29	1	//Zm00001d028837//Zm00001d042111//Zm00001d039352//Zm00001d028823//Zm00001d001895//Zm00001d012881//Zm00001d014093//Zm00001d013505//Zm00001d042874//Zm00001d042833//Zm00001d031290//Zm00001d022154//Zm00001d016840//Zm00001d028771//Zm00001d016402//Zm00001d003497//Zm00001d028769//Zm00001d047721//Zm00001d007038//Zm00001d017465
GO:0009123	P	nucleoside monophosphate metabolic process	17	709	1197	39324	0.87	1	//Zm00001d021972//Zm00001d036431//Zm00001d041480//Zm00001d007038//Zm00001d024670//Zm00001d051794//Zm00001d045483//Zm00001d017966//Zm00001d028773//Zm00001d048672//Zm00001d024333//Zm00001d013254//Zm00001d018370//Zm00001d027723//Zm00001d011929//Zm00001d039043//Zm00001d047583
GO:0001666	P	response to hypoxia	6	709	159	39324	0.074	1	//Zm00001d012505//Zm00001d028974//Zm00001d053862//Zm00001d040004//Zm00001d045261//Zm00001d031926
GO:0043087	P	regulation of GTPase activity	5	709	251	39324	0.48	1	//Zm00001d026579//Zm00001d033572//Zm00001d017755//Zm00001d032879//Zm00001d034796
GO:0043086	P	negative regulation of catalytic activity	13	709	572	39324	0.24	1	//Zm00001d045584//Zm00001d028837//Zm00001d036431//Zm00001d039841//Zm00001d038649//Zm00001d019246//Zm00001d047705//Zm00001d018282//Zm00001d045048//Zm00001d029441//Zm00001d023350//Zm00001d051847//Zm00001d039042
GO:0043085	P	positive regulation of catalytic activity	18	709	818	39324	0.23	1	//Zm00001d033572//Zm00001d018633//Zm00001d031211//Zm00001d029721//Zm00001d001978//Zm00001d038649//Zm00001d017755//Zm00001d028837//Zm00001d003759//Zm00001d032879//Zm00001d013423//Zm00001d045261//Zm00001d026579//Zm00001d038251//Zm00001d018632//Zm00001d034796//Zm00001d002988//Zm00001d015612
GO:0009657	P	plastid organization	14	709	736	39324	0.46	1	//Zm00001d028073//Zm00001d014093//Zm00001d022537//Zm00001d028036//Zm00001d036698//Zm00001d053861//Zm00001d002789//Zm00001d039131//Zm00001d006588//Zm00001d015234//Zm00001d020983//Zm00001d052001//Zm00001d006554//Zm00001d022003
GO:0009553	P	embryo sac development	14	709	405	39324	0.018	1	//Zm00001d023306//Zm00001d043907//Zm00001d006922//Zm00001d042997//Zm00001d045501//Zm00001d035065//Zm00001d002789//Zm00001d028771//Zm00001d007877//Zm00001d029478//Zm00001d049408//Zm00001d037759//Zm00001d021653//Zm00001d026580
GO:0006221	P	pyrimidine nucleotide biosynthetic process	7	709	259	39324	0.19	1	//Zm00001d012846//Zm00001d012503//Zm00001d002334//Zm00001d035984//Zm00001d017966//Zm00001d047722//Zm00001d028782
GO:0042886	P	amide transport	7	709	224	39324	0.12	1	//Zm00001d018445//Zm00001d051945//Zm00001d010034//Zm00001d013334//Zm00001d039293//Zm00001d053831//Zm00001d013254
GO:0010167	P	response to nitrate	7	709	295	39324	0.29	1	//Zm00001d018445//Zm00001d051945//Zm00001d042833//Zm00001d029946//Zm00001d016166//Zm00001d002830//Zm00001d038252
GO:0080129	P	proteasome core complex assembly	8	709	206	39324	0.038	1	//Zm00001d039354//Zm00001d013505//Zm00001d014093//Zm00001d007058//Zm00001d046506//Zm00001d028771//Zm00001d045482//Zm00001d007038
GO:0009556	P	microsporogenesis	5	709	99	39324	0.038	1	//Zm00001d018371//Zm00001d045102//Zm00001d040381//Zm00001d034278//Zm00001d029478
GO:0009555	P	pollen development	20	709	661	39324	0.02	1	//Zm00001d011940//Zm00001d002631//Zm00001d042779//Zm00001d040381//Zm00001d044940//Zm00001d029151//Zm00001d001978//Zm00001d002333//Zm00001d021653//Zm00001d042833//Zm00001d031289//Zm00001d017503//Zm00001d034278//Zm00001d018227//Zm00001d029478//Zm00001d015234//Zm00001d018371//Zm00001d015276//Zm00001d045102//Zm00001d013500
GO:0009749	P	response to glucose	5	709	174	39324	0.21	1	//Zm00001d016166//Zm00001d039565//Zm00001d039284//Zm00001d033786//Zm00001d021653
GO:0010087	P	phloem or xylem histogenesis	6	709	212	39324	0.19	1	//Zm00001d016119//Zm00001d033246//Zm00001d053862//Zm00001d009233//Zm00001d036431//Zm00001d002989
GO:0006342	P	chromatin silencing	11	709	422	39324	0.15	1	//Zm00001d011956//Zm00001d012755//Zm00001d049884//Zm00001d028771//Zm00001d028840//Zm00001d029719//Zm00001d039140//Zm00001d036296//Zm00001d023479//Zm00001d021636//Zm00001d005812
GO:0000041	P	transition metal ion transport	11	709	428	39324	0.16	1	//Zm00001d038650//Zm00001d018445//Zm00001d051945//Zm00001d028888//Zm00001d023372//Zm00001d018283//Zm00001d053107//Zm00001d002830//Zm00001d038252//Zm00001d053716//Zm00001d037759
GO:0046939	P	nucleotide phosphorylation	7	709	447	39324	0.7	1	//Zm00001d051794//Zm00001d024333//Zm00001d047722//Zm00001d018370//Zm00001d036431//Zm00001d039043//Zm00001d007038
GO:0046785	P	microtubule polymerization	6	709	162	39324	0.079	1	//Zm00001d033573//Zm00001d043516//Zm00001d026103//Zm00001d029946//Zm00001d027722//Zm00001d011928
GO:0022618	P	ribonucleoprotein complex assembly	6	709	414	39324	0.76	1	//Zm00001d046583//Zm00001d045583//Zm00001d035065//Zm00001d051543//Zm00001d022180//Zm00001d007900
GO:0022613	P	ribonucleoprotein complex biogenesis	28	709	1345	39324	0.25	1	//Zm00001d039568//Zm00001d045583//Zm00001d028140//Zm00001d051543//Zm00001d045501//Zm00001d024571//Zm00001d006361//Zm00001d028035//Zm00001d017887//Zm00001d053861//Zm00001d052952//Zm00001d002789//Zm00001d006587//Zm00001d018634//Zm00001d006588//Zm00001d024917//Zm00001d046583//Zm00001d022003//Zm00001d028183//Zm00001d039456//Zm00001d046399//Zm00001d022180//Zm00001d007877//Zm00001d020983//Zm00001d03669…
GO:0046467	P	membrane lipid biosynthetic process	13	709	363	39324	0.018	1	//Zm00001d026629//Zm00001d039856//Zm00001d014968//Zm00001d018445//Zm00001d051945//Zm00001d052416//Zm00001d033065//Zm00001d045261//Zm00001d007424//Zm00001d034718//Zm00001d033149//Zm00001d029206//Zm00001d018429
GO:0070482	P	response to oxygen levels	6	709	168	39324	0.09	1	//Zm00001d012505//Zm00001d028974//Zm00001d053862//Zm00001d040004//Zm00001d045261//Zm00001d031926
GO:1901605	P	alpha-amino acid metabolic process	17	709	1044	39324	0.7	1	//Zm00001d028678//Zm00001d017301//Zm00001d002694//Zm00001d017303//Zm00001d053107//Zm00001d038649//Zm00001d017755//Zm00001d042833//Zm00001d012847//Zm00001d049560//Zm00001d013423//Zm00001d040356//Zm00001d024393//Zm00001d039293//Zm00001d027722//Zm00001d006587//Zm00001d022399
GO:0008380	P	RNA splicing	14	709	819	39324	0.62	1	//Zm00001d028835//Zm00001d006255//Zm00001d008559//Zm00001d041480//Zm00001d021890//Zm00001d042641//Zm00001d038535//Zm00001d042833//Zm00001d045583//Zm00001d035065//Zm00001d021335//Zm00001d040357//Zm00001d045199//Zm00001d011929
GO:1901607	P	alpha-amino acid biosynthetic process	15	709	730	39324	0.34	1	//Zm00001d028678//Zm00001d017301//Zm00001d002694//Zm00001d017303//Zm00001d012847//Zm00001d017755//Zm00001d042833//Zm00001d049560//Zm00001d013423//Zm00001d040356//Zm00001d024393//Zm00001d039293//Zm00001d027722//Zm00001d006587//Zm00001d022399
GO:0006497	P	protein lipidation	8	709	307	39324	0.2	1	//Zm00001d026629//Zm00001d022536//Zm00001d045482//Zm00001d046506//Zm00001d028762//Zm00001d012633//Zm00001d014968//Zm00001d039283
GO:0044238	P	primary metabolic process	590	709	33501	39324	0.93	1	//Zm00001d014967//Zm00001d039132//Zm00001d051543//Zm00001d039131//Zm00001d038409//Zm00001d022191//Zm00001d015275//Zm00001d053863//Zm00001d015272//Zm00001d051794//Zm00001d051796//Zm00001d038555//Zm00001d021890//Zm00001d021891//Zm00001d026206//Zm00001d050185//Zm00001d027722//Zm00001d027723//Zm00001d039042//Zm00001d039043//Zm00001d033571//Zm00001d033572//Zm00001d033573//Zm00001d017466//Zm00001d05194…
GO:0046165	P	alcohol biosynthetic process	9	709	460	39324	0.45	1	//Zm00001d003181//Zm00001d028180//Zm00001d029416//Zm00001d045261//Zm00001d007424//Zm00001d015234//Zm00001d038252//Zm00001d051847//Zm00001d011352
GO:0017038	P	protein import	13	709	495	39324	0.12	1	//Zm00001d022536//Zm00001d047965//Zm00001d006839//Zm00001d006588//Zm00001d045483//Zm00001d002789//Zm00001d018112//Zm00001d006840//Zm00001d052952//Zm00001d017887//Zm00001d006361//Zm00001d053716//Zm00001d012633
GO:0048583	P	regulation of response to stimulus	54	709	2322	39324	0.037	1	//Zm00001d012101//Zm00001d013466//Zm00001d023305//Zm00001d028823//Zm00001d014093//Zm00001d017965//Zm00001d017964//Zm00001d053401//Zm00001d040357//Zm00001d026594//Zm00001d046506//Zm00001d011352//Zm00001d034278//Zm00001d039856//Zm00001d018333//Zm00001d053836//Zm00001d014967//Zm00001d034944//Zm00001d007902//Zm00001d045482//Zm00001d019215//Zm00001d034365//Zm00001d006588//Zm00001d034718//Zm00001d02876…
GO:0015804	P	neutral amino acid transport	5	709	181	39324	0.23	1	//Zm00001d039175//Zm00001d036431//Zm00001d017965//Zm00001d023450//Zm00001d034797
GO:0044106	P	cellular amine metabolic process	17	709	762	39324	0.22	1	//Zm00001d036429//Zm00001d028678//Zm00001d002694//Zm00001d053107//Zm00001d003198//Zm00001d038555//Zm00001d024393//Zm00001d028888//Zm00001d028769//Zm00001d013423//Zm00001d005808//Zm00001d026334//Zm00001d002830//Zm00001d007424//Zm00001d047721//Zm00001d038649//Zm00001d022399
GO:0045595	P	regulation of cell differentiation	8	709	358	39324	0.32	1	//Zm00001d016119//Zm00001d017755//Zm00001d051796//Zm00001d034278//Zm00001d050185//Zm00001d029719//Zm00001d009233//Zm00001d038252
GO:0030001	P	metal ion transport	26	709	1403	39324	0.47	1	//Zm00001d022274//Zm00001d012102//Zm00001d036714//Zm00001d038650//Zm00001d011955//Zm00001d018491//Zm00001d028888//Zm00001d053401//Zm00001d039293//Zm00001d029478//Zm00001d053446//Zm00001d038252//Zm00001d018445//Zm00001d023372//Zm00001d031589//Zm00001d053716//Zm00001d037759//Zm00001d053107//Zm00001d027722//Zm00001d022188//Zm00001d051945//Zm00001d002333//Zm00001d018283//Zm00001d002830//Zm00001d01814…
GO:0030003	P	cellular cation homeostasis	7	709	479	39324	0.76	1	//Zm00001d022274//Zm00001d011955//Zm00001d018491//Zm00001d023372//Zm00001d039293//Zm00001d047722//Zm00001d053716
GO:0055080	P	cation homeostasis	10	709	622	39324	0.68	1	//Zm00001d022274//Zm00001d011955//Zm00001d028180//Zm00001d023372//Zm00001d039293//Zm00001d016152//Zm00001d018491//Zm00001d047722//Zm00001d037634//Zm00001d053716
GO:0043450	P	alkene biosynthetic process	5	709	224	39324	0.38	1	//Zm00001d028769//Zm00001d017992//Zm00001d047721//Zm00001d053401//Zm00001d013423
GO:0055082	P	cellular chemical homeostasis	9	709	589	39324	0.73	1	//Zm00001d022274//Zm00001d011955//Zm00001d018491//Zm00001d023372//Zm00001d039293//Zm00001d047722//Zm00001d038252//Zm00001d037634//Zm00001d053716
GO:0044764	P	multi-organism cellular process	12	709	578	39324	0.35	1	//Zm00001d011956//Zm00001d012503//Zm00001d028180//Zm00001d017964//Zm00001d036296//Zm00001d021335//Zm00001d051544//Zm00001d041927//Zm00001d033149//Zm00001d020983//Zm00001d039283//Zm00001d026333
GO:0055085	P	transmembrane transport	68	709	2870	39324	0.015	1	//Zm00001d012102//Zm00001d036714//Zm00001d023652//Zm00001d038554//Zm00001d012488//Zm00001d002333//Zm00001d002789//Zm00001d053401//Zm00001d039293//Zm00001d012633//Zm00001d053446//Zm00001d024918//Zm00001d026629//Zm00001d041585//Zm00001d026102//Zm00001d010034//Zm00001d021972//Zm00001d024572//Zm00001d018336//Zm00001d006361//Zm00001d018445//Zm00001d018332//Zm00001d052415//Zm00001d045483//Zm00001d05295…
GO:0008202	P	steroid metabolic process	10	709	521	39324	0.47	1	//Zm00001d013629//Zm00001d029416//Zm00001d029288//Zm00001d049560//Zm00001d003181//Zm00001d015234//Zm00001d045101//Zm00001d002830//Zm00001d051847//Zm00001d011352
GO:0006084	P	acetyl-CoA metabolic process	9	709	258	39324	0.05	1	//Zm00001d026595//Zm00001d049649//Zm00001d040382//Zm00001d029416//Zm00001d021889//Zm00001d053829//Zm00001d049560//Zm00001d016166//Zm00001d002694
GO:0043604	P	amide biosynthetic process	64	709	2637	39324	0.011	1	//Zm00001d045448//Zm00001d023305//Zm00001d011956//Zm00001d007055//Zm00001d031471//Zm00001d038535//Zm00001d007810//Zm00001d036296//Zm00001d051543//Zm00001d011159//Zm00001d034797//Zm00001d003496//Zm00001d046506//Zm00001d045500//Zm00001d028782//Zm00001d048787//Zm00001d024571//Zm00001d007893//Zm00001d014968//Zm00001d011078//Zm00001d049649//Zm00001d003198//Zm00001d053861//Zm00001d003759//Zm00001d04548…
GO:0009832	P	plant-type cell wall biogenesis	8	709	415	39324	0.48	1	//Zm00001d028826//Zm00001d016119//Zm00001d028774//Zm00001d031211//Zm00001d039141//Zm00001d009233//Zm00001d007767//Zm00001d011352
GO:0007568	P	aging	6	709	441	39324	0.8	1	//Zm00001d012505//Zm00001d011930//Zm00001d023673//Zm00001d053862//Zm00001d053834//Zm00001d018370
GO:0006081	P	cellular aldehyde metabolic process	10	709	685	39324	0.79	1	//Zm00001d028834//Zm00001d047501//Zm00001d012881//Zm00001d049560//Zm00001d053861//Zm00001d002789//Zm00001d006588//Zm00001d015234//Zm00001d018632//Zm00001d018633
GO:0006082	P	organic acid metabolic process	94	709	4597	39324	0.11	1	//Zm00001d031471//Zm00001d007055//Zm00001d053401//Zm00001d021335//Zm00001d022191//Zm00001d049649//Zm00001d034944//Zm00001d006588//Zm00001d033149//Zm00001d006587//Zm00001d018633//Zm00001d042584//Zm00001d047501//Zm00001d038649//Zm00001d039634//Zm00001d027722//Zm00001d039043//Zm00001d017301//Zm00001d017303//Zm00001d017755//Zm00001d047663//Zm00001d022274//Zm00001d012488//Zm00001d021889//Zm00001d00278…
GO:0005996	P	monosaccharide metabolic process	24	709	1005	39324	0.11	1	//Zm00001d028825//Zm00001d018370//Zm00001d046506//Zm00001d053861//Zm00001d045482//Zm00001d028762//Zm00001d018632//Zm00001d036431//Zm00001d028834//Zm00001d022536//Zm00001d029151//Zm00001d022538//Zm00001d021653//Zm00001d016402//Zm00001d047582//Zm00001d047583//Zm00001d007038//Zm00001d018633//Zm00001d053672//Zm00001d042874//Zm00001d049560//Zm00001d024333//Zm00001d032795//Zm00001d032794
GO:0019750	P	chloroplast localization	6	709	186	39324	0.13	1	//Zm00001d036698//Zm00001d022003//Zm00001d028036//Zm00001d053861//Zm00001d039131//Zm00001d006588
GO:0005976	P	polysaccharide metabolic process	35	709	1695	39324	0.23	1	//Zm00001d033917//Zm00001d028824//Zm00001d038650//Zm00001d039131//Zm00001d045261//Zm00001d038304//Zm00001d011352//Zm00001d026580//Zm00001d031211//Zm00001d039284//Zm00001d013268//Zm00001d020403//Zm00001d018632//Zm00001d018633//Zm00001d041510//Zm00001d044947//Zm00001d035689//Zm00001d002631//Zm00001d036475//Zm00001d017699//Zm00001d047501//Zm00001d029151//Zm00001d022538//Zm00001d050201//Zm00001d04504…
GO:0009723	P	response to ethylene	10	709	812	39324	0.92	1	//Zm00001d022002//Zm00001d017466//Zm00001d017591//Zm00001d046506//Zm00001d053124//Zm00001d013423//Zm00001d042717//Zm00001d028974//Zm00001d045482//Zm00001d052416
GO:0043170	P	macromolecule metabolic process	491	709	27702	39324	0.77	1	//Zm00001d039132//Zm00001d051543//Zm00001d039131//Zm00001d038409//Zm00001d015275//Zm00001d015272//Zm00001d051794//Zm00001d051796//Zm00001d021890//Zm00001d026206//Zm00001d050185//Zm00001d027722//Zm00001d039042//Zm00001d039043//Zm00001d033571//Zm00001d033572//Zm00001d033573//Zm00001d001977//Zm00001d051945//Zm00001d017754//Zm00001d051946//Zm00001d019246//Zm00001d019245//Zm00001d028840//Zm00001d02884…
GO:0006534	P	cysteine metabolic process	10	709	335	39324	0.089	1	//Zm00001d017301//Zm00001d017303//Zm00001d012847//Zm00001d017755//Zm00001d049560//Zm00001d013423//Zm00001d039293//Zm00001d040356//Zm00001d027722//Zm00001d006587
GO:0008213	P	protein alkylation	14	709	554	39324	0.14	1	//Zm00001d019195//Zm00001d011956//Zm00001d012503//Zm00001d045583//Zm00001d051796//Zm00001d006922//Zm00001d049884//Zm00001d028771//Zm00001d028840//Zm00001d052952//Zm00001d029719//Zm00001d036296//Zm00001d040381//Zm00001d021636
GO:0046490	P	isopentenyl diphosphate metabolic process	5	709	339	39324	0.73	1	//Zm00001d053861//Zm00001d002789//Zm00001d047501//Zm00001d006588//Zm00001d015234
GO:0017148	P	negative regulation of translation	6	709	307	39324	0.48	1	//Zm00001d007893//Zm00001d011956//Zm00001d013653//Zm00001d036296//Zm00001d033149//Zm00001d020983
GO:0042743	P	hydrogen peroxide metabolic process	15	709	636	39324	0.18	1	//Zm00001d012505//Zm00001d005279//Zm00001d038650//Zm00001d012634//Zm00001d001896//Zm00001d017964//Zm00001d053862//Zm00001d034364//Zm00001d040004//Zm00001d022179//Zm00001d039293//Zm00001d016152//Zm00001d009233//Zm00001d036431//Zm00001d029206
GO:0009987	P	cellular process	709	709	39268	39324	0.37	1	//Zm00001d014967//Zm00001d039132//Zm00001d051543//Zm00001d039131//Zm00001d038409//Zm00001d051544//Zm00001d015277//Zm00001d022191//Zm00001d015275//Zm00001d053863//Zm00001d015272//Zm00001d051798//Zm00001d051794//Zm00001d051795//Zm00001d051796//Zm00001d038555//Zm00001d038554//Zm00001d021890//Zm00001d021891//Zm00001d026205//Zm00001d026206//Zm00001d050185//Zm00001d027722//Zm00001d027723//Zm00001d03904…
GO:0034976	P	response to endoplasmic reticulum stress	13	709	689	39324	0.47	1	//Zm00001d023306//Zm00001d036475//Zm00001d017887//Zm00001d017992//Zm00001d024393//Zm00001d038553//Zm00001d026206//Zm00001d038536//Zm00001d013335//Zm00001d013268//Zm00001d043516//Zm00001d039566//Zm00001d018194
GO:0006655	P	phosphatidylglycerol biosynthetic process	6	709	95	39324	0.0093	1	//Zm00001d011927//Zm00001d047501//Zm00001d036429//Zm00001d006588//Zm00001d015234//Zm00001d027722
GO:0048443	P	stamen development	5	709	336	39324	0.72	1	//Zm00001d011940//Zm00001d016119//Zm00001d046506//Zm00001d042833//Zm00001d045482
GO:0048440	P	carpel development	6	709	344	39324	0.59	1	//Zm00001d035907//Zm00001d022537//Zm00001d033246//Zm00001d001896//Zm00001d039017//Zm00001d020983
GO:0006650	P	glycerophospholipid metabolic process	16	709	480	39324	0.017	1	//Zm00001d011927//Zm00001d046958//Zm00001d042872//Zm00001d014968//Zm00001d047501//Zm00001d028180//Zm00001d008557//Zm00001d039455//Zm00001d036429//Zm00001d040356//Zm00001d005808//Zm00001d015234//Zm00001d027722//Zm00001d026629//Zm00001d028040//Zm00001d006588
GO:0048444	P	floral organ morphogenesis	8	709	322	39324	0.23	1	//Zm00001d011940//Zm00001d039017//Zm00001d049884//Zm00001d007768//Zm00001d029719//Zm00001d009233//Zm00001d021636//Zm00001d007767
GO:0031328	P	positive regulation of cellular biosynthetic process	30	709	1593	39324	0.43	1	//Zm00001d031591//Zm00001d011956//Zm00001d020711//Zm00001d038555//Zm00001d013423//Zm00001d047967//Zm00001d008782//Zm00001d053861//Zm00001d051796//Zm00001d019214//Zm00001d006588//Zm00001d048786//Zm00001d053716//Zm00001d015612//Zm00001d042779//Zm00001d026594//Zm00001d022003//Zm00001d036698//Zm00001d050185//Zm00001d036296//Zm00001d038251//Zm00001d051846//Zm00001d007039//Zm00001d016119//Zm00001d01746…
GO:0031327	P	negative regulation of cellular biosynthetic process	32	709	1417	39324	0.12	1	//Zm00001d011956//Zm00001d012755//Zm00001d018235//Zm00001d028481//Zm00001d005812//Zm00001d008782//Zm00001d007893//Zm00001d018445//Zm00001d008998//Zm00001d033149//Zm00001d020983//Zm00001d018429//Zm00001d020409//Zm00001d012505//Zm00001d029287//Zm00001d003000//Zm00001d022002//Zm00001d034718//Zm00001d013653//Zm00001d050185//Zm00001d039140//Zm00001d036296//Zm00001d039044//Zm00001d021636//Zm00001d04988…
GO:0031326	P	regulation of cellular biosynthetic process	132	709	7818	39324	0.81	1	//Zm00001d038555//Zm00001d018235//Zm00001d011159//Zm00001d028481//Zm00001d047967//Zm00001d029477//Zm00001d015275//Zm00001d018445//Zm00001d049648//Zm00001d034945//Zm00001d034797//Zm00001d028879//Zm00001d006588//Zm00001d033149//Zm00001d021636//Zm00001d042580//Zm00001d013653//Zm00001d042997//Zm00001d011929//Zm00001d050185//Zm00001d036296//Zm00001d039044//Zm00001d018228//Zm00001d002790//Zm00001d05137…
GO:0031325	P	positive regulation of cellular metabolic process	42	709	2123	39324	0.29	1	//Zm00001d031591//Zm00001d011956//Zm00001d020711//Zm00001d038555//Zm00001d039565//Zm00001d018235//Zm00001d013423//Zm00001d003759//Zm00001d047967//Zm00001d008782//Zm00001d031211//Zm00001d053861//Zm00001d051796//Zm00001d019214//Zm00001d006588//Zm00001d021635//Zm00001d048786//Zm00001d053716//Zm00001d015612//Zm00001d028837//Zm00001d042779//Zm00001d026594//Zm00001d022003//Zm00001d029720//Zm00001d02972…
GO:0048449	P	floral organ formation	6	709	262	39324	0.34	1	//Zm00001d011940//Zm00001d049884//Zm00001d039017//Zm00001d009233//Zm00001d021636//Zm00001d007767
GO:0031323	P	regulation of cellular metabolic process	183	709	10393	39324	0.66	1	//Zm00001d049334//Zm00001d013500//Zm00001d029286//Zm00001d038555//Zm00001d042717//Zm00001d018235//Zm00001d011159//Zm00001d028481//Zm00001d047967//Zm00001d022191//Zm00001d015275//Zm00001d046506//Zm00001d026594//Zm00001d018445//Zm00001d019214//Zm00001d039042//Zm00001d051795//Zm00001d034797//Zm00001d028879//Zm00001d006588//Zm00001d033149//Zm00001d021635//Zm00001d021636//Zm00001d047672//Zm00001d04258…
GO:1903047	P	mitotic cell cycle process	17	709	783	39324	0.26	1	//Zm00001d007767//Zm00001d028837//Zm00001d006922//Zm00001d011956//Zm00001d026595//Zm00001d040382//Zm00001d034796//Zm00001d026103//Zm00001d049884//Zm00001d028840//Zm00001d050202//Zm00001d040381//Zm00001d021636//Zm00001d011928//Zm00001d052416//Zm00001d028782//Zm00001d053829
GO:1903046	P	meiotic cell cycle process	12	709	551	39324	0.3	1	//Zm00001d040381//Zm00001d006357//Zm00001d046761//Zm00001d046506//Zm00001d039132//Zm00001d034278//Zm00001d028771//Zm00001d018227//Zm00001d049408//Zm00001d011956//Zm00001d045482//Zm00001d005812
GO:0044770	P	cell cycle phase transition	5	709	213	39324	0.34	1	//Zm00001d040381//Zm00001d028837//Zm00001d028840//Zm00001d028782//Zm00001d006922
GO:0090305	P	nucleic acid phosphodiester bond hydrolysis	26	709	1437	39324	0.52	1	//Zm00001d033916//Zm00001d039568//Zm00001d038510//Zm00001d028827//Zm00001d018490//Zm00001d031471//Zm00001d039132//Zm00001d002789//Zm00001d021318//Zm00001d003495//Zm00001d047966//Zm00001d041762//Zm00001d022003//Zm00001d007893//Zm00001d042781//Zm00001d012850//Zm00001d022537//Zm00001d046761//Zm00001d028186//Zm00001d042543//Zm00001d011928//Zm00001d006255//Zm00001d036698//Zm00001d028576//Zm00001d02877…
GO:0071496	P	cellular response to external stimulus	19	709	686	39324	0.048	1	//Zm00001d007892//Zm00001d039283//Zm00001d052416//Zm00001d018445//Zm00001d012503//Zm00001d051945//Zm00001d028180//Zm00001d017966//Zm00001d016166//Zm00001d034718//Zm00001d048672//Zm00001d033786//Zm00001d003198//Zm00001d028769//Zm00001d002830//Zm00001d018429//Zm00001d047721//Zm00001d047582//Zm00001d038252
GO:0044237	P	cellular metabolic process	616	709	34545	39324	0.8	1	//Zm00001d014967//Zm00001d039132//Zm00001d051543//Zm00001d039131//Zm00001d038409//Zm00001d015277//Zm00001d022191//Zm00001d015275//Zm00001d053863//Zm00001d015272//Zm00001d051798//Zm00001d051794//Zm00001d051795//Zm00001d051796//Zm00001d038555//Zm00001d021890//Zm00001d021891//Zm00001d026206//Zm00001d050185//Zm00001d027722//Zm00001d027723//Zm00001d039042//Zm00001d039043//Zm00001d033571//Zm00001d03357…
GO:0009626	P	plant-type hypersensitive response	16	709	737	39324	0.26	1	//Zm00001d046534//Zm00001d012505//Zm00001d022536//Zm00001d034365//Zm00001d012852//Zm00001d017965//Zm00001d017964//Zm00001d043516//Zm00001d053124//Zm00001d028770//Zm00001d053401//Zm00001d023450//Zm00001d026594//Zm00001d036431//Zm00001d007902//Zm00001d034944
GO:0015698	P	inorganic anion transport	15	709	592	39324	0.12	1	//Zm00001d023306//Zm00001d020277//Zm00001d022536//Zm00001d018445//Zm00001d051945//Zm00001d034718//Zm00001d020280//Zm00001d021653//Zm00001d020279//Zm00001d029946//Zm00001d033786//Zm00001d023450//Zm00001d016166//Zm00001d002830//Zm00001d038252
GO:0071826	P	ribonucleoprotein complex subunit organization	6	709	426	39324	0.78	1	//Zm00001d046583//Zm00001d045583//Zm00001d035065//Zm00001d051543//Zm00001d022180//Zm00001d007900
GO:0010089	P	xylem development	5	709	136	39324	0.11	1	//Zm00001d009233//Zm00001d016119//Zm00001d036431//Zm00001d002989//Zm00001d053862
GO:0040007	P	growth	49	709	2046	39324	0.03	1	//Zm00001d023306//Zm00001d033917//Zm00001d029478//Zm00001d034761//Zm00001d029416//Zm00001d039293//Zm00001d039017//Zm00001d028826//Zm00001d046506//Zm00001d011352//Zm00001d024571//Zm00001d051847//Zm00001d007894//Zm00001d018445//Zm00001d053829//Zm00001d051796//Zm00001d045482//Zm00001d034365//Zm00001d020403//Zm00001d035689//Zm00001d022002//Zm00001d026595//Zm00001d031211//Zm00001d040382//Zm00001d02928…
GO:0050665	P	hydrogen peroxide biosynthetic process	5	709	110	39324	0.054	1	//Zm00001d034364//Zm00001d009233//Zm00001d012634//Zm00001d029206//Zm00001d001896
GO:0046283	P	anthocyanin-containing compound metabolic process	5	709	186	39324	0.25	1	//Zm00001d033786//Zm00001d014093//Zm00001d026594//Zm00001d047583//Zm00001d053715
GO:0040008	P	regulation of growth	18	709	760	39324	0.15	1	//Zm00001d023306//Zm00001d035689//Zm00001d026595//Zm00001d018445//Zm00001d040382//Zm00001d051945//Zm00001d001978//Zm00001d017755//Zm00001d033246//Zm00001d029288//Zm00001d043517//Zm00001d026103//Zm00001d053829//Zm00001d039141//Zm00001d033344//Zm00001d039017//Zm00001d020403//Zm00001d039283
GO:0019682	P	glyceraldehyde-3-phosphate metabolic process	9	709	529	39324	0.61	1	//Zm00001d028834//Zm00001d047501//Zm00001d049560//Zm00001d053861//Zm00001d002789//Zm00001d006588//Zm00001d015234//Zm00001d018632//Zm00001d018633
GO:0048437	P	floral organ development	19	709	910	39324	0.29	1	//Zm00001d035907//Zm00001d011940//Zm00001d016119//Zm00001d042111//Zm00001d022537//Zm00001d001896//Zm00001d007767//Zm00001d033246//Zm00001d042833//Zm00001d045482//Zm00001d049884//Zm00001d007768//Zm00001d013423//Zm00001d039017//Zm00001d009233//Zm00001d029719//Zm00001d021636//Zm00001d046506//Zm00001d020983
GO:0071555	P	cell wall organization	23	709	1457	39324	0.77	1	//Zm00001d028826//Zm00001d028824//Zm00001d038650//Zm00001d029441//Zm00001d046583//Zm00001d037682//Zm00001d031211//Zm00001d012850//Zm00001d020403//Zm00001d041510//Zm00001d002631//Zm00001d017699//Zm00001d050201//Zm00001d045048//Zm00001d039141//Zm00001d038252//Zm00001d029206//Zm00001d039284//Zm00001d046534//Zm00001d037013//Zm00001d011061//Zm00001d022258//Zm00001d009233
GO:0010467	P	gene expression	247	709	13390	39324	0.34	1	//Zm00001d013500//Zm00001d029286//Zm00001d031471//Zm00001d042717//Zm00001d007055//Zm00001d041480//Zm00001d051543//Zm00001d038208//Zm00001d021335//Zm00001d028481//Zm00001d047966//Zm00001d047967//Zm00001d015275//Zm00001d046506//Zm00001d037683//Zm00001d032520//Zm00001d028072//Zm00001d026594//Zm00001d018445//Zm00001d049648//Zm00001d045705//Zm00001d051794//Zm00001d034945//Zm00001d034797//Zm00001d02887…
GO:0009902	P	chloroplast relocation	6	709	185	39324	0.12	1	//Zm00001d036698//Zm00001d022003//Zm00001d028036//Zm00001d053861//Zm00001d039131//Zm00001d006588
GO:0006152	P	purine nucleoside catabolic process	11	709	643	39324	0.61	1	//Zm00001d021972//Zm00001d021891//Zm00001d012846//Zm00001d053861//Zm00001d045483//Zm00001d041480//Zm00001d048672//Zm00001d047965//Zm00001d013254//Zm00001d027723//Zm00001d047583
GO:0006401	P	RNA catabolic process	11	709	384	39324	0.095	1	//Zm00001d007893//Zm00001d017303//Zm00001d039594//Zm00001d013653//Zm00001d011929//Zm00001d006552//Zm00001d007769//Zm00001d003495//Zm00001d036296//Zm00001d007039//Zm00001d018226
GO:0006402	P	mRNA catabolic process	11	709	341	39324	0.051	1	//Zm00001d007893//Zm00001d017303//Zm00001d039594//Zm00001d013653//Zm00001d011929//Zm00001d006552//Zm00001d007769//Zm00001d003495//Zm00001d036296//Zm00001d007039//Zm00001d018226
GO:0019375	P	galactolipid biosynthetic process	7	709	168	39324	0.037	1	//Zm00001d018445//Zm00001d051945//Zm00001d052416//Zm00001d045261//Zm00001d034718//Zm00001d029206//Zm00001d018429
GO:0048532	P	anatomical structure arrangement	7	709	449	39324	0.7	1	//Zm00001d011956//Zm00001d033246//Zm00001d028481//Zm00001d023479//Zm00001d009233//Zm00001d038252//Zm00001d036431
GO:0009909	P	regulation of flower development	10	709	567	39324	0.57	1	//Zm00001d040381//Zm00001d012503//Zm00001d049884//Zm00001d038553//Zm00001d051795//Zm00001d043517//Zm00001d042833//Zm00001d052952//Zm00001d008998//Zm00001d007039
GO:0048438	P	floral whorl development	15	709	790	39324	0.46	1	//Zm00001d035907//Zm00001d011940//Zm00001d016119//Zm00001d022537//Zm00001d001896//Zm00001d007767//Zm00001d033246//Zm00001d042833//Zm00001d045482//Zm00001d049884//Zm00001d007768//Zm00001d039017//Zm00001d021636//Zm00001d046506//Zm00001d020983
GO:0032970	P	regulation of actin filament-based process	6	709	228	39324	0.24	1	//Zm00001d029719//Zm00001d053123//Zm00001d009233//Zm00001d038252//Zm00001d029206//Zm00001d024947
GO:0015749	P	monosaccharide transport	5	709	78	39324	0.016	1	//Zm00001d021942//Zm00001d021943//Zm00001d002864//Zm00001d048774//Zm00001d048776
GO:0009629	P	response to gravity	6	709	287	39324	0.42	1	//Zm00001d017303//Zm00001d006357//Zm00001d021891//Zm00001d033344//Zm00001d006922//Zm00001d005812
GO:0048193	P	Golgi vesicle transport	22	709	858	39324	0.069	1	//Zm00001d038536//Zm00001d012634//Zm00001d029478//Zm00001d045482//Zm00001d018194//Zm00001d043365//Zm00001d045483//Zm00001d046506//Zm00001d034364//Zm00001d012851//Zm00001d020403//Zm00001d007767//Zm00001d022536//Zm00001d031210//Zm00001d038649//Zm00001d016402//Zm00001d015272//Zm00001d042872//Zm00001d006357//Zm00001d033303//Zm00001d028771//Zm00001d023450
GO:0006725	P	cellular aromatic compound metabolic process	310	709	18940	39324	0.99	1	//Zm00001d033916//Zm00001d038650//Zm00001d012101//Zm00001d014093//Zm00001d031471//Zm00001d042717//Zm00001d039132//Zm00001d041480//Zm00001d051543//Zm00001d038208//Zm00001d021335//Zm00001d028481//Zm00001d047966//Zm00001d047967//Zm00001d029477//Zm00001d015275//Zm00001d026629//Zm00001d037683//Zm00001d051798//Zm00001d028072//Zm00001d026594//Zm00001d018445//Zm00001d049648//Zm00001d045705//Zm00001d05179…
GO:0002252	P	immune effector process	14	709	552	39324	0.13	1	//Zm00001d012505//Zm00001d022002//Zm00001d017466//Zm00001d028180//Zm00001d034944//Zm00001d043516//Zm00001d036296//Zm00001d021335//Zm00001d041927//Zm00001d020403//Zm00001d033149//Zm00001d011956//Zm00001d020983//Zm00001d042111
GO:0007346	P	regulation of mitotic cell cycle	9	709	340	39324	0.17	1	//Zm00001d028837//Zm00001d040381//Zm00001d001978//Zm00001d007769//Zm00001d013423//Zm00001d028840//Zm00001d018226//Zm00001d028782//Zm00001d026333
GO:0019941	P	modification-dependent protein catabolic process	24	709	1328	39324	0.52	1	//Zm00001d022400//Zm00001d022401//Zm00001d039352//Zm00001d028823//Zm00001d013505//Zm00001d046506//Zm00001d016840//Zm00001d038304//Zm00001d003497//Zm00001d031290//Zm00001d014093//Zm00001d045482//Zm00001d028769//Zm00001d047721//Zm00001d028837//Zm00001d007058//Zm00001d001895//Zm00001d007038//Zm00001d017465//Zm00001d042833//Zm00001d022154//Zm00001d028771//Zm00001d031289//Zm00001d042111
GO:0015031	P	protein transport	47	709	2438	39324	0.34	1	//Zm00001d015970//Zm00001d039351//Zm00001d038892//Zm00001d017964//Zm00001d038536//Zm00001d002789//Zm00001d053401//Zm00001d012633//Zm00001d018370//Zm00001d012851//Zm00001d015272//Zm00001d026594//Zm00001d017887//Zm00001d034944//Zm00001d045483//Zm00001d018194//Zm00001d034364//Zm00001d034365//Zm00001d018112//Zm00001d052952//Zm00001d028870//Zm00001d036431//Zm00001d053716//Zm00001d007767//Zm00001d00658…
GO:2000377	P	regulation of reactive oxygen species metabolic process	8	709	310	39324	0.2	1	//Zm00001d012505//Zm00001d051795//Zm00001d053862//Zm00001d017964//Zm00001d040004//Zm00001d022179//Zm00001d006588//Zm00001d036431
GO:0044265	P	cellular macromolecule catabolic process	45	709	2083	39324	0.13	1	//Zm00001d028827//Zm00001d022400//Zm00001d022401//Zm00001d038650//Zm00001d028823//Zm00001d013505//Zm00001d016840//Zm00001d031290//Zm00001d003495//Zm00001d038304//Zm00001d003497//Zm00001d039352//Zm00001d045482//Zm00001d007893//Zm00001d007039//Zm00001d014093//Zm00001d046761//Zm00001d046506//Zm00001d006552//Zm00001d007769//Zm00001d028769//Zm00001d047721//Zm00001d041511//Zm00001d035689//Zm00001d02883…
GO:0007155	P	cell adhesion	6	709	320	39324	0.52	1	//Zm00001d036699//Zm00001d034278//Zm00001d029719//Zm00001d009233//Zm00001d038252//Zm00001d029206
GO:0007154	P	cell communication	160	709	7931	39324	0.065	1	//Zm00001d020858//Zm00001d029286//Zm00001d031470//Zm00001d053401//Zm00001d038409//Zm00001d028481//Zm00001d029478//Zm00001d015276//Zm00001d046506//Zm00001d011352//Zm00001d028073//Zm00001d018333//Zm00001d018332//Zm00001d014967//Zm00001d034944//Zm00001d034796//Zm00001d006588//Zm00001d018635//Zm00001d038554//Zm00001d038649//Zm00001d039634//Zm00001d011929//Zm00001d037397//Zm00001d036296//Zm00001d02772…
GO:0045036	P	protein targeting to chloroplast	6	709	109	39324	0.017	1	//Zm00001d036698//Zm00001d022003//Zm00001d002789//Zm00001d047965//Zm00001d053716//Zm00001d006588
GO:0044248	P	cellular catabolic process	93	709	4779	39324	0.23	1	//Zm00001d038650//Zm00001d038553//Zm00001d041480//Zm00001d047964//Zm00001d047965//Zm00001d045482//Zm00001d049649//Zm00001d006588//Zm00001d035689//Zm00001d021891//Zm00001d038649//Zm00001d013653//Zm00001d011929//Zm00001d018226//Zm00001d036296//Zm00001d027723//Zm00001d047583//Zm00001d002694//Zm00001d017303//Zm00001d016152//Zm00001d023450//Zm00001d013254//Zm00001d021335//Zm00001d042111//Zm00001d02882…
GO:0007015	P	actin filament organization	8	709	345	39324	0.29	1	//Zm00001d029719//Zm00001d053123//Zm00001d018371//Zm00001d009233//Zm00001d045102//Zm00001d029206//Zm00001d038252//Zm00001d024947
GO:0019319	P	hexose biosynthetic process	7	709	274	39324	0.23	1	//Zm00001d016402//Zm00001d042874//Zm00001d029151//Zm00001d032795//Zm00001d018370//Zm00001d007038//Zm00001d032794
GO:0007017	P	microtubule-based process	24	709	880	39324	0.034	1	//Zm00001d033917//Zm00001d011956//Zm00001d039132//Zm00001d045483//Zm00001d053829//Zm00001d029946//Zm00001d021636//Zm00001d047672//Zm00001d036090//Zm00001d026595//Zm00001d040382//Zm00001d021891//Zm00001d011928//Zm00001d043516//Zm00001d050202//Zm00001d027722//Zm00001d039283//Zm00001d033573//Zm00001d026103//Zm00001d028840//Zm00001d028841//Zm00001d029719//Zm00001d009233//Zm00001d007712
GO:0007010	P	cytoskeleton organization	32	709	1317	39324	0.06	1	//Zm00001d033917//Zm00001d011956//Zm00001d034761//Zm00001d039132//Zm00001d018371//Zm00001d045102//Zm00001d039283//Zm00001d045483//Zm00001d053829//Zm00001d029946//Zm00001d021636//Zm00001d036090//Zm00001d026595//Zm00001d040382//Zm00001d021891//Zm00001d011928//Zm00001d038252//Zm00001d016402//Zm00001d053123//Zm00001d050202//Zm00001d027722//Zm00001d029206//Zm00001d017465//Zm00001d033573//Zm00001d04287…
GO:0007399	P	nervous system development	5	709	592	39324	0.98	1	//Zm00001d034719//Zm00001d018235//Zm00001d034278//Zm00001d008558//Zm00001d045483
GO:1901565	P	organonitrogen compound catabolic process	25	709	1438	39324	0.6	1	//Zm00001d038650//Zm00001d024393//Zm00001d017966//Zm00001d041480//Zm00001d013423//Zm00001d047965//Zm00001d021972//Zm00001d007892//Zm00001d053861//Zm00001d045483//Zm00001d053107//Zm00001d006588//Zm00001d028180//Zm00001d029417//Zm00001d036700//Zm00001d021891//Zm00001d046399//Zm00001d027723//Zm00001d047583//Zm00001d002694//Zm00001d012846//Zm00001d048672//Zm00001d013254//Zm00001d026334//Zm00001d002830
GO:0007018	P	microtubule-based movement	6	709	268	39324	0.36	1	//Zm00001d036090//Zm00001d021891//Zm00001d028841//Zm00001d009233//Zm00001d007712//Zm00001d047672
GO:0035821	P	modification of morphology or physiology of other organism	5	709	265	39324	0.52	1	//Zm00001d036296//Zm00001d034944//Zm00001d039283//Zm00001d011956//Zm00001d038628
GO:0044087	P	regulation of cellular component biogenesis	8	709	322	39324	0.23	1	//Zm00001d029719//Zm00001d011928//Zm00001d053123//Zm00001d024670//Zm00001d009233//Zm00001d038252//Zm00001d029206//Zm00001d024947
GO:0016036	P	cellular response to phosphate starvation	10	709	234	39324	0.012	1	//Zm00001d052416//Zm00001d018445//Zm00001d051945//Zm00001d028180//Zm00001d016166//Zm00001d033786//Zm00001d034718//Zm00001d028769//Zm00001d047721//Zm00001d018429
GO:0044085	P	cellular component biogenesis	89	709	4185	39324	0.06	1	//Zm00001d038892//Zm00001d051543//Zm00001d021335//Zm00001d051544//Zm00001d045482//Zm00001d011352//Zm00001d034796//Zm00001d006588//Zm00001d020983//Zm00001d018634//Zm00001d007877//Zm00001d024917//Zm00001d046583//Zm00001d017699//Zm00001d021891//Zm00001d011928//Zm00001d045501//Zm00001d022180//Zm00001d027722//Zm00001d036698//Zm00001d033573//Zm00001d029946//Zm00001d007710//Zm00001d028826//Zm00001d03935…
GO:0048284	P	organelle fusion	7	709	231	39324	0.13	1	//Zm00001d023306//Zm00001d007767//Zm00001d037759//Zm00001d034365//Zm00001d028771//Zm00001d007902//Zm00001d015272
GO:0048285	P	organelle fission	15	709	930	39324	0.7	1	//Zm00001d026103//Zm00001d028837//Zm00001d028836//Zm00001d040381//Zm00001d028834//Zm00001d050202//Zm00001d039132//Zm00001d006357//Zm00001d034278//Zm00001d028771//Zm00001d018227//Zm00001d049408//Zm00001d011956//Zm00001d005812//Zm00001d007767
GO:0016032	P	viral process	10	709	477	39324	0.36	1	//Zm00001d011956//Zm00001d028180//Zm00001d017964//Zm00001d036296//Zm00001d021335//Zm00001d051544//Zm00001d033149//Zm00001d020983//Zm00001d039283//Zm00001d041927
GO:0015748	P	organophosphate ester transport	7	709	221	39324	0.11	1	//Zm00001d021972//Zm00001d024572//Zm00001d022536//Zm00001d021653//Zm00001d023450//Zm00001d023368//Zm00001d047583
GO:0098656	P	anion transmembrane transport	5	709	342	39324	0.74	1	//Zm00001d051945//Zm00001d022179//Zm00001d024333//Zm00001d018445//Zm00001d021653
GO:0006970	P	response to osmotic stress	46	709	1843	39324	0.019	1	//Zm00001d033917//Zm00001d038650//Zm00001d012488//Zm00001d039566//Zm00001d041480//Zm00001d052227//Zm00001d013423//Zm00001d039293//Zm00001d033786//Zm00001d029478//Zm00001d022191//Zm00001d018370//Zm00001d027722//Zm00001d011352//Zm00001d031290//Zm00001d028782//Zm00001d016166//Zm00001d018632//Zm00001d005279//Zm00001d002999//Zm00001d035689//Zm00001d042779//Zm00001d022002//Zm00001d044940//Zm00001d02367…
GO:0009627	P	systemic acquired resistance	18	709	676	39324	0.071	1	//Zm00001d020277//Zm00001d012505//Zm00001d034944//Zm00001d020280//Zm00001d024393//Zm00001d038553//Zm00001d040004//Zm00001d026206//Zm00001d017964//Zm00001d035907//Zm00001d028770//Zm00001d020279//Zm00001d043516//Zm00001d031926//Zm00001d013268//Zm00001d036431//Zm00001d018194//Zm00001d053862
GO:0098655	P	cation transmembrane transport	10	709	676	39324	0.78	1	//Zm00001d052416//Zm00001d002333//Zm00001d038252//Zm00001d018283//Zm00001d053401//Zm00001d039293//Zm00001d053446//Zm00001d027722//Zm00001d053716//Zm00001d037759
GO:0001934	P	positive regulation of protein phosphorylation	6	709	201	39324	0.16	1	//Zm00001d031211//Zm00001d029721//Zm00001d001978//Zm00001d039565//Zm00001d013423//Zm00001d007058
GO:0044089	P	positive regulation of cellular component biogenesis	8	709	230	39324	0.063	1	//Zm00001d029719//Zm00001d011928//Zm00001d053123//Zm00001d024670//Zm00001d009233//Zm00001d038252//Zm00001d029206//Zm00001d024947
GO:0015148	F	D-xylose transmembrane transporter activity	5	709	21	39324	8.3e-05	0.019	//Zm00001d021942//Zm00001d021943//Zm00001d002864//Zm00001d048774//Zm00001d048776
GO:0015576	F	sorbitol transmembrane transporter activity	5	709	21	39324	8.3e-05	0.019	//Zm00001d021942//Zm00001d021943//Zm00001d002864//Zm00001d048774//Zm00001d048776
GO:0015166	F	polyol transmembrane transporter activity	6	709	35	39324	8e-05	0.019	//Zm00001d002864//Zm00001d021942//Zm00001d021943//Zm00001d024572//Zm00001d048774//Zm00001d048776
GO:0015146	F	pentose transmembrane transporter activity	5	709	21	39324	8.3e-05	0.019	//Zm00001d021942//Zm00001d021943//Zm00001d002864//Zm00001d048774//Zm00001d048776
GO:0015575	F	mannitol transmembrane transporter activity	5	709	21	39324	8.3e-05	0.019	//Zm00001d021942//Zm00001d021943//Zm00001d002864//Zm00001d048774//Zm00001d048776
GO:0015591	F	D-ribose transmembrane transporter activity	5	709	21	39324	8.3e-05	0.019	//Zm00001d021942//Zm00001d021943//Zm00001d002864//Zm00001d048774//Zm00001d048776
GO:0005354	F	galactose transmembrane transporter activity	5	709	24	39324	0.00014	0.028	//Zm00001d021942//Zm00001d021943//Zm00001d002864//Zm00001d048774//Zm00001d048776
GO:0015168	F	glycerol transmembrane transporter activity	5	709	25	39324	0.00017	0.029	//Zm00001d021942//Zm00001d021943//Zm00001d002864//Zm00001d048774//Zm00001d048776
GO:0015665	F	alcohol transmembrane transporter activity	6	709	43	39324	0.00022	0.03	//Zm00001d002864//Zm00001d021942//Zm00001d021943//Zm00001d024572//Zm00001d048774//Zm00001d048776
GO:0005365	F	myo-inositol transmembrane transporter activity	5	709	26	39324	0.0002	0.03	//Zm00001d021942//Zm00001d021943//Zm00001d002864//Zm00001d048774//Zm00001d048776
GO:1901618	F	organic hydroxy compound transmembrane transporter activity	6	709	46	39324	0.00031	0.038	//Zm00001d002864//Zm00001d021942//Zm00001d021943//Zm00001d024572//Zm00001d048774//Zm00001d048776
GO:0016791	F	phosphatase activity	28	709	860	39324	0.0027	0.3	//Zm00001d031470//Zm00001d031657//Zm00001d026506//Zm00001d052227//Zm00001d033786//Zm00001d018371//Zm00001d015276//Zm00001d045482//Zm00001d002047//Zm00001d034943//Zm00001d046506//Zm00001d028762//Zm00001d018635//Zm00001d031705//Zm00001d031210//Zm00001d034719//Zm00001d017502//Zm00001d042543//Zm00001d029208//Zm00001d045102//Zm00001d006357//Zm00001d051945//Zm00001d011062//Zm00001d011309//Zm00001d03282…
GO:0005355	F	glucose transmembrane transporter activity	5	709	50	39324	0.0029	0.3	//Zm00001d021942//Zm00001d021943//Zm00001d002864//Zm00001d048774//Zm00001d048776
GO:0015149	F	hexose transmembrane transporter activity	5	709	54	39324	0.0039	0.38	//Zm00001d021942//Zm00001d021943//Zm00001d002864//Zm00001d048774//Zm00001d048776
GO:0043022	F	ribosome binding	5	709	58	39324	0.0052	0.45	//Zm00001d034702//Zm00001d051846//Zm00001d028782//Zm00001d003759//Zm00001d053861
GO:0016168	F	chlorophyll binding	5	709	59	39324	0.0055	0.45	//Zm00001d006587//Zm00001d036699//Zm00001d044396//Zm00001d015612//Zm00001d005811
GO:0042578	F	phosphoric ester hydrolase activity	31	709	1036	39324	0.0054	0.45	//Zm00001d021318//Zm00001d031470//Zm00001d031657//Zm00001d026506//Zm00001d052227//Zm00001d033786//Zm00001d018371//Zm00001d015276//Zm00001d045482//Zm00001d002047//Zm00001d028073//Zm00001d034943//Zm00001d046506//Zm00001d028762//Zm00001d018635//Zm00001d015612//Zm00001d031705//Zm00001d031210//Zm00001d034719//Zm00001d017502//Zm00001d042543//Zm00001d029208//Zm00001d045102//Zm00001d006357//Zm00001d05194…
GO:0051119	F	sugar transmembrane transporter activity	8	709	145	39324	0.0061	0.47	//Zm00001d020277//Zm00001d002864//Zm00001d021942//Zm00001d021943//Zm00001d024572//Zm00001d023673//Zm00001d048774//Zm00001d048776
GO:0042802	F	identical protein binding	17	709	474	39324	0.0072	0.52	//Zm00001d028071//Zm00001d028834//Zm00001d006361//Zm00001d022274//Zm00001d038555//Zm00001d013267//Zm00001d026505//Zm00001d018282//Zm00001d028481//Zm00001d029719//Zm00001d023479//Zm00001d018632//Zm00001d018633//Zm00001d053716//Zm00001d020409//Zm00001d011352//Zm00001d047965
GO:0004721	F	phosphoprotein phosphatase activity	18	709	522	39324	0.0085	0.58	//Zm00001d002047//Zm00001d034943//Zm00001d031210//Zm00001d018635//Zm00001d031470//Zm00001d011062//Zm00001d046506//Zm00001d032824//Zm00001d013253//Zm00001d026506//Zm00001d042543//Zm00001d033786//Zm00001d018371//Zm00001d015276//Zm00001d045102//Zm00001d045482//Zm00001d023369//Zm00001d009234
GO:0015145	F	monosaccharide transmembrane transporter activity	5	709	75	39324	0.014	0.76	//Zm00001d021942//Zm00001d021943//Zm00001d002864//Zm00001d048774//Zm00001d048776
GO:0004683	F	calmodulin-dependent protein kinase activity	5	709	73	39324	0.013	0.76	//Zm00001d017994//Zm00001d033304//Zm00001d018429//Zm00001d039292//Zm00001d016402
GO:0042054	F	histone methyltransferase activity	6	709	104	39324	0.014	0.76	//Zm00001d019195//Zm00001d011956//Zm00001d045583//Zm00001d051796//Zm00001d049884//Zm00001d036296
GO:1901476	F	carbohydrate transporter activity	8	709	167	39324	0.013	0.76	//Zm00001d020277//Zm00001d002864//Zm00001d021942//Zm00001d021943//Zm00001d024572//Zm00001d023673//Zm00001d048774//Zm00001d048776
GO:0015144	F	carbohydrate transmembrane transporter activity	8	709	167	39324	0.013	0.76	//Zm00001d020277//Zm00001d002864//Zm00001d021942//Zm00001d021943//Zm00001d024572//Zm00001d023673//Zm00001d048774//Zm00001d048776
GO:0043021	F	ribonucleoprotein complex binding	6	709	106	39324	0.015	0.78	//Zm00001d034702//Zm00001d045583//Zm00001d053861//Zm00001d003759//Zm00001d051846//Zm00001d028782
GO:0009055	F	electron carrier activity	14	709	648	39324	0.29	1	//Zm00001d013629//Zm00001d034759//Zm00001d026595//Zm00001d049649//Zm00001d028832//Zm00001d034760//Zm00001d038555//Zm00001d040382//Zm00001d029288//Zm00001d053829//Zm00001d029243//Zm00001d021334//Zm00001d048981//Zm00001d053830
GO:0043169	F	cation binding	112	709	6905	39324	0.9	1	//Zm00001d031471//Zm00001d038208//Zm00001d038409//Zm00001d047965//Zm00001d029477//Zm00001d015275//Zm00001d051798//Zm00001d028073//Zm00001d014967//Zm00001d051794//Zm00001d051795//Zm00001d033149//Zm00001d006587//Zm00001d051371//Zm00001d044396//Zm00001d038555//Zm00001d039634//Zm00001d002790//Zm00001d022188//Zm00001d049884//Zm00001d017992//Zm00001d039352//Zm00001d045114//Zm00001d028840//Zm00001d01615…
GO:0016903	F	oxidoreductase activity, acting on the aldehyde or oxo group of donors	5	709	217	39324	0.36	1	//Zm00001d020957//Zm00001d045101//Zm00001d007892//Zm00001d021889//Zm00001d029477
GO:0042803	F	protein homodimerization activity	8	709	246	39324	0.084	1	//Zm00001d022274//Zm00001d028481//Zm00001d029719//Zm00001d023479//Zm00001d018632//Zm00001d018633//Zm00001d053716//Zm00001d047965
GO:0001067	F	regulatory region nucleic acid binding	11	709	536	39324	0.38	1	//Zm00001d031591//Zm00001d006922//Zm00001d028974//Zm00001d053124//Zm00001d013336//Zm00001d039113//Zm00001d019214//Zm00001d033150//Zm00001d050185//Zm00001d039017//Zm00001d048786
GO:0015075	F	ion transmembrane transporter activity	27	709	1433	39324	0.44	1	//Zm00001d012102//Zm00001d036714//Zm00001d038650//Zm00001d053401//Zm00001d039293//Zm00001d053446//Zm00001d038252//Zm00001d021972//Zm00001d024572//Zm00001d018445//Zm00001d018332//Zm00001d031589//Zm00001d053716//Zm00001d037759//Zm00001d016152//Zm00001d020277//Zm00001d012883//Zm00001d021653//Zm00001d027722//Zm00001d051945//Zm00001d021943//Zm00001d002333//Zm00001d026102//Zm00001d018283//Zm00001d02433…
GO:0015079	F	potassium ion transmembrane transporter activity	6	709	166	39324	0.086	1	//Zm00001d038650//Zm00001d002333//Zm00001d053401//Zm00001d053446//Zm00001d038252//Zm00001d052416
GO:0022803	F	passive transmembrane transporter activity	9	709	428	39324	0.37	1	//Zm00001d038650//Zm00001d018332//Zm00001d022608//Zm00001d053401//Zm00001d039293//Zm00001d053446//Zm00001d027722//Zm00001d052416//Zm00001d038252
GO:0022891	F	substrate-specific transmembrane transporter activity	43	709	2090	39324	0.21	1	//Zm00001d012102//Zm00001d036714//Zm00001d038650//Zm00001d038554//Zm00001d023673//Zm00001d053401//Zm00001d039293//Zm00001d047965//Zm00001d053446//Zm00001d038252//Zm00001d026102//Zm00001d021972//Zm00001d024572//Zm00001d018336//Zm00001d018445//Zm00001d018332//Zm00001d023371//Zm00001d031589//Zm00001d053716//Zm00001d037759//Zm00001d016152//Zm00001d020277//Zm00001d002864//Zm00001d052416//Zm00001d01288…
GO:0016684	F	oxidoreductase activity, acting on peroxide as acceptor	6	709	303	39324	0.47	1	//Zm00001d039354//Zm00001d028140//Zm00001d002046//Zm00001d039566//Zm00001d047455//Zm00001d005279
GO:0022804	F	active transmembrane transporter activity	24	709	1113	39324	0.22	1	//Zm00001d042998//Zm00001d039293//Zm00001d047965//Zm00001d021972//Zm00001d024572//Zm00001d018336//Zm00001d023371//Zm00001d020277//Zm00001d002864//Zm00001d006358//Zm00001d012883//Zm00001d021653//Zm00001d024918//Zm00001d027723//Zm00001d048774//Zm00001d021942//Zm00001d021943//Zm00001d026102//Zm00001d018283//Zm00001d016152//Zm00001d023450//Zm00001d013254//Zm00001d023368//Zm00001d048776
GO:0004519	F	endonuclease activity	20	709	926	39324	0.24	1	//Zm00001d033916//Zm00001d006255//Zm00001d036698//Zm00001d021318//Zm00001d022537//Zm00001d018490//Zm00001d031471//Zm00001d046761//Zm00001d028576//Zm00001d012850//Zm00001d028186//Zm00001d002789//Zm00001d038510//Zm00001d052951//Zm00001d028775//Zm00001d049408//Zm00001d047966//Zm00001d011928//Zm00001d041762//Zm00001d022003
GO:0022890	F	inorganic cation transmembrane transporter activity	13	709	758	39324	0.61	1	//Zm00001d012102//Zm00001d036714//Zm00001d038650//Zm00001d052416//Zm00001d002333//Zm00001d038252//Zm00001d053401//Zm00001d016152//Zm00001d031589//Zm00001d053446//Zm00001d027722//Zm00001d053716//Zm00001d037759
GO:0016874	F	ligase activity	31	709	1276	39324	0.063	1	//Zm00001d012101//Zm00001d022400//Zm00001d022401//Zm00001d031471//Zm00001d012488//Zm00001d040004//Zm00001d011159//Zm00001d045501//Zm00001d003198//Zm00001d028036//Zm00001d018111//Zm00001d007769//Zm00001d012494//Zm00001d028870//Zm00001d028837//Zm00001d012503//Zm00001d035984//Zm00001d002693//Zm00001d045295//Zm00001d033572//Zm00001d017990//Zm00001d039595//Zm00001d011060//Zm00001d028771//Zm00001d02884…
GO:0005488	F	binding	486	709	26963	39324	0.52	1	//Zm00001d014967//Zm00001d039132//Zm00001d051543//Zm00001d039131//Zm00001d038409//Zm00001d022191//Zm00001d015275//Zm00001d051798//Zm00001d051794//Zm00001d051795//Zm00001d051796//Zm00001d038555//Zm00001d021890//Zm00001d021891//Zm00001d026205//Zm00001d026206//Zm00001d050185//Zm00001d027722//Zm00001d027723//Zm00001d039042//Zm00001d033571//Zm00001d033572//Zm00001d033573//Zm00001d051945//Zm00001d01775…
GO:1901265	F	nucleoside phosphate binding	147	709	7663	39324	0.22	1	//Zm00001d011938//Zm00001d038551//Zm00001d039132//Zm00001d041480//Zm00001d039131//Zm00001d038409//Zm00001d047965//Zm00001d047966//Zm00001d022191//Zm00001d028071//Zm00001d018333//Zm00001d049648//Zm00001d045705//Zm00001d034796//Zm00001d028870//Zm00001d021636//Zm00001d018635//Zm00001d047672//Zm00001d042998//Zm00001d002865//Zm00001d021891//Zm00001d026206//Zm00001d011928//Zm00001d018226//Zm00001d01349…
GO:0003779	F	actin binding	6	709	281	39324	0.4	1	//Zm00001d017301//Zm00001d019377//Zm00001d053123//Zm00001d018371//Zm00001d045102//Zm00001d024947
GO:0017076	F	purine nucleotide binding	109	709	5763	39324	0.31	1	//Zm00001d011938//Zm00001d038551//Zm00001d041480//Zm00001d039131//Zm00001d038409//Zm00001d047965//Zm00001d047966//Zm00001d022191//Zm00001d018333//Zm00001d049648//Zm00001d014967//Zm00001d028870//Zm00001d018635//Zm00001d047672//Zm00001d042998//Zm00001d002865//Zm00001d021891//Zm00001d011928//Zm00001d018226//Zm00001d013499//Zm00001d027722//Zm00001d027723//Zm00001d047583//Zm00001d033571//Zm00001d01730…
GO:0003774	F	motor activity	7	709	268	39324	0.22	1	//Zm00001d036090//Zm00001d017301//Zm00001d019377//Zm00001d028841//Zm00001d009233//Zm00001d007712//Zm00001d047672
GO:0003777	F	microtubule motor activity	5	709	204	39324	0.31	1	//Zm00001d036090//Zm00001d009233//Zm00001d028841//Zm00001d047672//Zm00001d007712
GO:0016787	F	hydrolase activity	161	709	9725	39324	0.9	1	//Zm00001d038650//Zm00001d031471//Zm00001d031470//Zm00001d039132//Zm00001d041480//Zm00001d047964//Zm00001d047965//Zm00001d047966//Zm00001d015276//Zm00001d045482//Zm00001d028073//Zm00001d049648//Zm00001d039175//Zm00001d034943//Zm00001d034796//Zm00001d053672//Zm00001d018635//Zm00001d047672//Zm00001d035689//Zm00001d042998//Zm00001d002865//Zm00001d008559//Zm00001d017699//Zm00001d021891//Zm00001d03864…
GO:0043492	F	ATPase activity, coupled to movement of substances	5	709	378	39324	0.81	1	//Zm00001d021972//Zm00001d018283//Zm00001d027723//Zm00001d042998//Zm00001d013254
GO:0016788	F	hydrolase activity, acting on ester bonds	68	709	3090	39324	0.055	1	//Zm00001d033916//Zm00001d031705//Zm00001d021318//Zm00001d028827//Zm00001d018490//Zm00001d039594//Zm00001d031471//Zm00001d031470//Zm00001d046506//Zm00001d031657//Zm00001d051320//Zm00001d002789//Zm00001d038510//Zm00001d003495//Zm00001d047966//Zm00001d018371//Zm00001d015276//Zm00001d041762//Zm00001d002047//Zm00001d005812//Zm00001d008999//Zm00001d022537//Zm00001d028073//Zm00001d007893//Zm00001d03917…
GO:0004842	F	ubiquitin-protein transferase activity	19	709	958	39324	0.37	1	//Zm00001d012101//Zm00001d022400//Zm00001d022401//Zm00001d028823//Zm00001d003497//Zm00001d006839//Zm00001d028837//Zm00001d011060//Zm00001d031290//Zm00001d022154//Zm00001d016840//Zm00001d028771//Zm00001d012494//Zm00001d020416//Zm00001d028775//Zm00001d031289//Zm00001d002693//Zm00001d013466//Zm00001d033858
GO:0022838	F	substrate-specific channel activity	9	709	391	39324	0.28	1	//Zm00001d038650//Zm00001d018332//Zm00001d022608//Zm00001d053401//Zm00001d039293//Zm00001d053446//Zm00001d027722//Zm00001d052416//Zm00001d038252
GO:0016462	F	pyrophosphatase activity	33	709	2950	39324	1	1	//Zm00001d034703//Zm00001d039565//Zm00001d019377//Zm00001d026507//Zm00001d041480//Zm00001d047965//Zm00001d041585//Zm00001d021972//Zm00001d049648//Zm00001d053861//Zm00001d045483//Zm00001d016749//Zm00001d007769//Zm00001d023449//Zm00001d047672//Zm00001d036090//Zm00001d042998//Zm00001d002865//Zm00001d021891//Zm00001d038509//Zm00001d051846//Zm00001d027723//Zm00001d047583//Zm00001d042871//Zm00001d01730…
GO:0016773	F	phosphotransferase activity, alcohol group as acceptor	66	709	3172	39324	0.13	1	//Zm00001d011938//Zm00001d039568//Zm00001d012208//Zm00001d020858//Zm00001d039141//Zm00001d022274//Zm00001d023674//Zm00001d038551//Zm00001d039567//Zm00001d013423//Zm00001d038409//Zm00001d039292//Zm00001d039176//Zm00001d020416//Zm00001d006361//Zm00001d031211//Zm00001d018333//Zm00001d003198//Zm00001d051794//Zm00001d053835//Zm00001d018226//Zm00001d028762//Zm00001d007877//Zm00001d020403//Zm00001d04287…
GO:0016772	F	transferase activity, transferring phosphorus-containing groups	95	709	4834	39324	0.2	1	//Zm00001d011938//Zm00001d038551//Zm00001d039131//Zm00001d038409//Zm00001d033786//Zm00001d029478//Zm00001d037682//Zm00001d018333//Zm00001d049648//Zm00001d051794//Zm00001d018635//Zm00001d042585//Zm00001d042584//Zm00001d008557//Zm00001d018226//Zm00001d027722//Zm00001d033571//Zm00001d013499//Zm00001d017302//Zm00001d017754//Zm00001d033304//Zm00001d017994//Zm00001d019245//Zm00001d021335//Zm00001d00231…
GO:0032555	F	purine ribonucleotide binding	109	709	5735	39324	0.29	1	//Zm00001d011938//Zm00001d038551//Zm00001d041480//Zm00001d039131//Zm00001d038409//Zm00001d047965//Zm00001d047966//Zm00001d022191//Zm00001d018333//Zm00001d049648//Zm00001d014967//Zm00001d028870//Zm00001d018635//Zm00001d047672//Zm00001d042998//Zm00001d002865//Zm00001d021891//Zm00001d011928//Zm00001d018226//Zm00001d013499//Zm00001d027722//Zm00001d027723//Zm00001d047583//Zm00001d033571//Zm00001d01730…
GO:0032553	F	ribonucleotide binding	110	709	5817	39324	0.31	1	//Zm00001d011938//Zm00001d038551//Zm00001d041480//Zm00001d039131//Zm00001d038409//Zm00001d047965//Zm00001d047966//Zm00001d022191//Zm00001d018333//Zm00001d049648//Zm00001d014967//Zm00001d028870//Zm00001d018635//Zm00001d047672//Zm00001d042998//Zm00001d002865//Zm00001d021891//Zm00001d011928//Zm00001d018226//Zm00001d013499//Zm00001d027722//Zm00001d027723//Zm00001d047583//Zm00001d033571//Zm00001d01730…
GO:0015605	F	organophosphate ester transmembrane transporter activity	5	709	99	39324	0.038	1	//Zm00001d013334//Zm00001d023371//Zm00001d023368//Zm00001d024572//Zm00001d021653
GO:0000166	F	nucleotide binding	147	709	7663	39324	0.22	1	//Zm00001d011938//Zm00001d038551//Zm00001d039132//Zm00001d041480//Zm00001d039131//Zm00001d038409//Zm00001d047965//Zm00001d047966//Zm00001d022191//Zm00001d028071//Zm00001d018333//Zm00001d049648//Zm00001d045705//Zm00001d034796//Zm00001d028870//Zm00001d021636//Zm00001d018635//Zm00001d047672//Zm00001d042998//Zm00001d002865//Zm00001d021891//Zm00001d026206//Zm00001d011928//Zm00001d018226//Zm00001d01349…
GO:0050662	F	coenzyme binding	15	709	716	39324	0.32	1	//Zm00001d028071//Zm00001d003722//Zm00001d028825//Zm00001d048788//Zm00001d029151//Zm00001d021889//Zm00001d013335//Zm00001d040356//Zm00001d012615//Zm00001d029719//Zm00001d020957//Zm00001d045101//Zm00001d051847//Zm00001d002989//Zm00001d040827
GO:0016876	F	ligase activity, forming aminoacyl-tRNA and related compounds	5	709	177	39324	0.22	1	//Zm00001d003198//Zm00001d031471//Zm00001d007769//Zm00001d039595//Zm00001d012503
GO:0016301	F	kinase activity	79	709	3991	39324	0.21	1	//Zm00001d011938//Zm00001d039568//Zm00001d012208//Zm00001d020858//Zm00001d036712//Zm00001d022274//Zm00001d008606//Zm00001d038551//Zm00001d030834//Zm00001d039176//Zm00001d036475//Zm00001d038409//Zm00001d039292//Zm00001d029478//Zm00001d029721//Zm00001d037682//Zm00001d008782//Zm00001d020416//Zm00001d006361//Zm00001d022179//Zm00001d018333//Zm00001d031211//Zm00001d003198//Zm00001d039567//Zm00001d05383…
GO:0005509	F	calcium ion binding	9	709	631	39324	0.8	1	//Zm00001d028009//Zm00001d051795//Zm00001d036429//Zm00001d052415//Zm00001d038409//Zm00001d016152//Zm00001d029207//Zm00001d009147//Zm00001d012615
GO:0005506	F	iron ion binding	7	709	636	39324	0.94	1	//Zm00001d013629//Zm00001d028832//Zm00001d038555//Zm00001d039455//Zm00001d029288//Zm00001d029243//Zm00001d029477
GO:0005507	F	copper ion binding	6	709	331	39324	0.55	1	//Zm00001d028599//Zm00001d026595//Zm00001d040382//Zm00001d024393//Zm00001d053829//Zm00001d053830
GO:0008324	F	cation transmembrane transporter activity	20	709	1025	39324	0.39	1	//Zm00001d020277//Zm00001d021972//Zm00001d024572//Zm00001d036714//Zm00001d038650//Zm00001d052416//Zm00001d021943//Zm00001d012883//Zm00001d012102//Zm00001d002333//Zm00001d038252//Zm00001d018283//Zm00001d053401//Zm00001d039293//Zm00001d016152//Zm00001d031589//Zm00001d053446//Zm00001d027722//Zm00001d053716//Zm00001d037759
GO:0008289	F	lipid binding	10	709	522	39324	0.47	1	//Zm00001d009147//Zm00001d038892//Zm00001d033303//Zm00001d029092//Zm00001d033246//Zm00001d012754//Zm00001d003760//Zm00001d031760//Zm00001d029207//Zm00001d039283
GO:0022892	F	substrate-specific transporter activity	46	709	2459	39324	0.42	1	//Zm00001d012102//Zm00001d036714//Zm00001d038650//Zm00001d038554//Zm00001d023673//Zm00001d053401//Zm00001d039293//Zm00001d047965//Zm00001d053446//Zm00001d015272//Zm00001d026102//Zm00001d021972//Zm00001d024572//Zm00001d018336//Zm00001d018445//Zm00001d018332//Zm00001d012851//Zm00001d023371//Zm00001d031589//Zm00001d053716//Zm00001d037759//Zm00001d016152//Zm00001d020277//Zm00001d002864//Zm00001d02253…
GO:0003729	F	mRNA binding	11	709	371	39324	0.08	1	//Zm00001d046583//Zm00001d011078//Zm00001d017303//Zm00001d028035//Zm00001d042641//Zm00001d036698//Zm00001d002789//Zm00001d018112//Zm00001d022180//Zm00001d029207//Zm00001d022003
GO:0004601	F	peroxidase activity	6	709	301	39324	0.46	1	//Zm00001d039354//Zm00001d028140//Zm00001d002046//Zm00001d039566//Zm00001d047455//Zm00001d005279
GO:0032550	F	purine ribonucleoside binding	108	709	5720	39324	0.32	1	//Zm00001d011938//Zm00001d038551//Zm00001d041480//Zm00001d039131//Zm00001d038409//Zm00001d047965//Zm00001d047966//Zm00001d022191//Zm00001d018333//Zm00001d049648//Zm00001d014967//Zm00001d028870//Zm00001d018635//Zm00001d047672//Zm00001d042998//Zm00001d002865//Zm00001d021891//Zm00001d011928//Zm00001d018226//Zm00001d013499//Zm00001d027722//Zm00001d027723//Zm00001d047583//Zm00001d033571//Zm00001d01730…
GO:0004190	F	aspartic-type endopeptidase activity	6	709	191	39324	0.14	1	//Zm00001d013747//Zm00001d039043//Zm00001d047964//Zm00001d012633//Zm00001d006842//Zm00001d043864
GO:0050660	F	flavin adenine dinucleotide binding	8	709	281	39324	0.14	1	//Zm00001d028071//Zm00001d003722//Zm00001d048788//Zm00001d013335//Zm00001d040356//Zm00001d012615//Zm00001d051847//Zm00001d002989
GO:0004722	F	protein serine/threonine phosphatase activity	9	709	328	39324	0.15	1	//Zm00001d034943//Zm00001d011062//Zm00001d046506//Zm00001d002047//Zm00001d026506//Zm00001d042543//Zm00001d045482//Zm00001d032824//Zm00001d009234
GO:0001882	F	nucleoside binding	108	709	5733	39324	0.33	1	//Zm00001d011938//Zm00001d038551//Zm00001d041480//Zm00001d039131//Zm00001d038409//Zm00001d047965//Zm00001d047966//Zm00001d022191//Zm00001d018333//Zm00001d049648//Zm00001d014967//Zm00001d028870//Zm00001d018635//Zm00001d047672//Zm00001d042998//Zm00001d002865//Zm00001d021891//Zm00001d011928//Zm00001d018226//Zm00001d013499//Zm00001d027722//Zm00001d027723//Zm00001d047583//Zm00001d033571//Zm00001d01730…
GO:0003735	F	structural constituent of ribosome	23	709	861	39324	0.045	1	//Zm00001d045448//Zm00001d024917//Zm00001d038535//Zm00001d012634//Zm00001d045500//Zm00001d045501//Zm00001d048787//Zm00001d024571//Zm00001d049649//Zm00001d053863//Zm00001d007810//Zm00001d020983//Zm00001d007055//Zm00001d046583//Zm00001d047500//Zm00001d021652//Zm00001d015481//Zm00001d022180//Zm00001d052003//Zm00001d051543//Zm00001d006923//Zm00001d006924//Zm00001d049408
GO:0019887	F	protein kinase regulator activity	5	709	143	39324	0.12	1	//Zm00001d007058//Zm00001d013423//Zm00001d040381//Zm00001d039112//Zm00001d003759
GO:0046983	F	protein dimerization activity	33	709	1550	39324	0.19	1	//Zm00001d031591//Zm00001d020711//Zm00001d006552//Zm00001d007057//Zm00001d047965//Zm00001d047967//Zm00001d051934//Zm00001d046506//Zm00001d041585//Zm00001d048786//Zm00001d007891//Zm00001d039856//Zm00001d045482//Zm00001d028879//Zm00001d019214//Zm00001d007768//Zm00001d041926//Zm00001d018632//Zm00001d018633//Zm00001d053716//Zm00001d042779//Zm00001d044940//Zm00001d029151//Zm00001d028185//Zm00001d02452…
GO:0019900	F	kinase binding	6	709	212	39324	0.19	1	//Zm00001d049334//Zm00001d040381//Zm00001d007058//Zm00001d003759//Zm00001d033786//Zm00001d029478
GO:0070011	F	peptidase activity, acting on L-amino acid peptides	26	709	1978	39324	0.96	1	//Zm00001d038650//Zm00001d002632//Zm00001d013505//Zm00001d020857//Zm00001d047964//Zm00001d012633//Zm00001d018370//Zm00001d007038//Zm00001d020642//Zm00001d023449//Zm00001d043864//Zm00001d011941//Zm00001d035689//Zm00001d043517//Zm00001d011928//Zm00001d003373//Zm00001d018369//Zm00001d013747//Zm00001d039140//Zm00001d011518//Zm00001d039043//Zm00001d006554//Zm00001d003181//Zm00001d017992//Zm00001d01828…
GO:0003743	F	translation initiation factor activity	6	709	327	39324	0.54	1	//Zm00001d023305//Zm00001d048525//Zm00001d039565//Zm00001d018192//Zm00001d028782//Zm00001d007900
GO:0004497	F	monooxygenase activity	8	709	522	39324	0.72	1	//Zm00001d013629//Zm00001d028832//Zm00001d038555//Zm00001d039455//Zm00001d029288//Zm00001d029243//Zm00001d003181//Zm00001d049407
GO:0005261	F	cation channel activity	6	709	179	39324	0.11	1	//Zm00001d038650//Zm00001d053401//Zm00001d053446//Zm00001d027722//Zm00001d052416//Zm00001d038252
GO:0000976	F	transcription regulatory region sequence-specific DNA binding	7	709	288	39324	0.27	1	//Zm00001d031591//Zm00001d028974//Zm00001d013336//Zm00001d039113//Zm00001d019214//Zm00001d033150//Zm00001d048786
GO:0035639	F	purine ribonucleoside triphosphate binding	99	709	5348	39324	0.41	1	//Zm00001d011938//Zm00001d038551//Zm00001d041480//Zm00001d039131//Zm00001d038409//Zm00001d047965//Zm00001d047966//Zm00001d018333//Zm00001d049648//Zm00001d014967//Zm00001d028870//Zm00001d018635//Zm00001d047672//Zm00001d042998//Zm00001d002865//Zm00001d021891//Zm00001d011928//Zm00001d018226//Zm00001d013499//Zm00001d027722//Zm00001d027723//Zm00001d047583//Zm00001d033571//Zm00001d017301//Zm00001d01775…
GO:0016740	F	transferase activity	200	709	10355	39324	0.14	1	//Zm00001d011938//Zm00001d045584//Zm00001d020858//Zm00001d046595//Zm00001d053122//Zm00001d038553//Zm00001d038551//Zm00001d006842//Zm00001d039131//Zm00001d038409//Zm00001d028481//Zm00001d029478//Zm00001d037682//Zm00001d018635//Zm00001d028073//Zm00001d014968//Zm00001d018333//Zm00001d049648//Zm00001d047582//Zm00001d045583//Zm00001d051794//Zm00001d051796//Zm00001d032781//Zm00001d042585//Zm00001d04258…
GO:0016746	F	transferase activity, transferring acyl groups	16	709	1058	39324	0.79	1	//Zm00001d042585//Zm00001d011927//Zm00001d038209//Zm00001d036699//Zm00001d008558//Zm00001d001977//Zm00001d029416//Zm00001d014093//Zm00001d011929//Zm00001d019245//Zm00001d036429//Zm00001d028039//Zm00001d007878//Zm00001d032879//Zm00001d045584//Zm00001d026333
GO:0044212	F	transcription regulatory region DNA binding	11	709	534	39324	0.37	1	//Zm00001d031591//Zm00001d006922//Zm00001d028974//Zm00001d053124//Zm00001d013336//Zm00001d039113//Zm00001d019214//Zm00001d033150//Zm00001d050185//Zm00001d039017//Zm00001d048786
GO:0016705	F	oxidoreductase activity, acting on paired donors, with incorporation or reduction of molecular oxygen	12	709	735	39324	0.67	1	//Zm00001d013629//Zm00001d007894//Zm00001d028832//Zm00001d039455//Zm00001d038555//Zm00001d042996//Zm00001d039634//Zm00001d029288//Zm00001d029243//Zm00001d049407//Zm00001d031926//Zm00001d002999
GO:0016209	F	antioxidant activity	7	709	406	39324	0.6	1	//Zm00001d039354//Zm00001d028140//Zm00001d002046//Zm00001d039566//Zm00001d047455//Zm00001d021334//Zm00001d005279
GO:0016818	F	hydrolase activity, acting on acid anhydrides, in phosphorus-containing anhydrides	33	709	2990	39324	1	1	//Zm00001d034703//Zm00001d039565//Zm00001d019377//Zm00001d026507//Zm00001d041480//Zm00001d047965//Zm00001d041585//Zm00001d021972//Zm00001d049648//Zm00001d053861//Zm00001d045483//Zm00001d016749//Zm00001d007769//Zm00001d023449//Zm00001d047672//Zm00001d036090//Zm00001d042998//Zm00001d002865//Zm00001d021891//Zm00001d038509//Zm00001d051846//Zm00001d027723//Zm00001d047583//Zm00001d042871//Zm00001d01730…
GO:0008170	F	N-methyltransferase activity	6	709	180	39324	0.11	1	//Zm00001d019195//Zm00001d011956//Zm00001d045583//Zm00001d051796//Zm00001d049884//Zm00001d036296
GO:0032559	F	adenyl ribonucleotide binding	98	709	5228	39324	0.36	1	//Zm00001d011938//Zm00001d038551//Zm00001d041480//Zm00001d039131//Zm00001d038409//Zm00001d047966//Zm00001d022191//Zm00001d018333//Zm00001d049648//Zm00001d014967//Zm00001d018635//Zm00001d047672//Zm00001d042998//Zm00001d011928//Zm00001d018226//Zm00001d013499//Zm00001d027722//Zm00001d027723//Zm00001d047583//Zm00001d033571//Zm00001d017301//Zm00001d017754//Zm00001d002313//Zm00001d019245//Zm00001d05340…
GO:1901677	F	phosphate transmembrane transporter activity	5	709	134	39324	0.1	1	//Zm00001d013334//Zm00001d023371//Zm00001d023368//Zm00001d024572//Zm00001d021653
GO:0099600	F	transmembrane receptor activity	11	709	504	39324	0.31	1	//Zm00001d037397//Zm00001d031211//Zm00001d044941//Zm00001d018332//Zm00001d012882//Zm00001d043516//Zm00001d028770//Zm00001d053401//Zm00001d033786//Zm00001d053446//Zm00001d038252
GO:0000988	F	transcription factor activity, protein binding	5	709	446	39324	0.9	1	//Zm00001d053124//Zm00001d050185//Zm00001d020409//Zm00001d051796//Zm00001d006922
GO:0018024	F	histone-lysine N-methyltransferase activity	5	709	90	39324	0.027	1	//Zm00001d036296//Zm00001d049884//Zm00001d019195//Zm00001d011956//Zm00001d051796
GO:0016817	F	hydrolase activity, acting on acid anhydrides	33	709	3007	39324	1	1	//Zm00001d034703//Zm00001d039565//Zm00001d019377//Zm00001d026507//Zm00001d041480//Zm00001d047965//Zm00001d041585//Zm00001d021972//Zm00001d049648//Zm00001d053861//Zm00001d045483//Zm00001d016749//Zm00001d007769//Zm00001d023449//Zm00001d047672//Zm00001d036090//Zm00001d042998//Zm00001d002865//Zm00001d021891//Zm00001d038509//Zm00001d051846//Zm00001d027723//Zm00001d047583//Zm00001d042871//Zm00001d01730…
GO:0022857	F	transmembrane transporter activity	50	709	2546	39324	0.29	1	//Zm00001d012102//Zm00001d036714//Zm00001d038650//Zm00001d038554//Zm00001d042998//Zm00001d033857//Zm00001d053401//Zm00001d039293//Zm00001d047965//Zm00001d053446//Zm00001d038252//Zm00001d026102//Zm00001d010034//Zm00001d021972//Zm00001d024572//Zm00001d018336//Zm00001d018445//Zm00001d018332//Zm00001d028763//Zm00001d023371//Zm00001d031589//Zm00001d053716//Zm00001d037759//Zm00001d016152//Zm00001d02027…
GO:0098772	F	molecular function regulator	20	709	1006	39324	0.36	1	//Zm00001d006254//Zm00001d036431//Zm00001d040381//Zm00001d029478//Zm00001d039841//Zm00001d026579//Zm00001d017755//Zm00001d007058//Zm00001d046506//Zm00001d003759//Zm00001d034796//Zm00001d047705//Zm00001d023371//Zm00001d013423//Zm00001d039112//Zm00001d029441//Zm00001d023350//Zm00001d045482//Zm00001d041585//Zm00001d045048
GO:0019207	F	kinase regulator activity	6	709	145	39324	0.053	1	//Zm00001d040381//Zm00001d007058//Zm00001d039112//Zm00001d013423//Zm00001d003759//Zm00001d029478
GO:0008092	F	cytoskeletal protein binding	14	709	675	39324	0.34	1	//Zm00001d036090//Zm00001d017301//Zm00001d019377//Zm00001d045483//Zm00001d026103//Zm00001d047672//Zm00001d053123//Zm00001d018371//Zm00001d009233//Zm00001d045102//Zm00001d039283//Zm00001d007712//Zm00001d024947//Zm00001d028841
GO:0016491	F	oxidoreductase activity	59	709	3759	39324	0.88	1	//Zm00001d039354//Zm00001d013629//Zm00001d047966//Zm00001d038892//Zm00001d023652//Zm00001d028140//Zm00001d021889//Zm00001d017966//Zm00001d048788//Zm00001d040356//Zm00001d012615//Zm00001d011930//Zm00001d020957//Zm00001d029477//Zm00001d051936//Zm00001d037682//Zm00001d028071//Zm00001d007892//Zm00001d028072//Zm00001d007894//Zm00001d049649//Zm00001d028773//Zm00001d051795//Zm00001d002046//Zm00001d03476…
GO:0016757	F	transferase activity, transferring glycosyl groups	33	709	1488	39324	0.14	1	//Zm00001d028824//Zm00001d046595//Zm00001d023653//Zm00001d012755//Zm00001d003494//Zm00001d028481//Zm00001d045261//Zm00001d026580//Zm00001d014968//Zm00001d047582//Zm00001d012850//Zm00001d025412//Zm00001d028769//Zm00001d047721//Zm00001d041510//Zm00001d011940//Zm00001d017699//Zm00001d038553//Zm00001d022538//Zm00001d028185//Zm00001d046399//Zm00001d028576//Zm00001d050201//Zm00001d039284//Zm00001d03357…
GO:0004527	F	exonuclease activity	6	709	234	39324	0.25	1	//Zm00001d028827//Zm00001d007893//Zm00001d039594//Zm00001d021318//Zm00001d003495//Zm00001d005812
GO:0016820	F	hydrolase activity, acting on acid anhydrides, catalyzing transmembrane movement of substances	5	709	371	39324	0.8	1	//Zm00001d021972//Zm00001d018283//Zm00001d027723//Zm00001d042998//Zm00001d013254
GO:0019001	F	guanyl nucleotide binding	13	709	544	39324	0.19	1	//Zm00001d002865//Zm00001d021891//Zm00001d012846//Zm00001d026627//Zm00001d053861//Zm00001d016749//Zm00001d053401//Zm00001d029946//Zm00001d047965//Zm00001d006608//Zm00001d028870//Zm00001d051846//Zm00001d047664
GO:0044877	F	macromolecular complex binding	18	709	963	39324	0.47	1	//Zm00001d034702//Zm00001d053861//Zm00001d029287//Zm00001d053123//Zm00001d036296//Zm00001d045583//Zm00001d051846//Zm00001d034945//Zm00001d003759//Zm00001d039113//Zm00001d039132//Zm00001d053124//Zm00001d033150//Zm00001d050185//Zm00001d039354//Zm00001d018371//Zm00001d045102//Zm00001d028782
GO:0046982	F	protein heterodimerization activity	6	709	274	39324	0.38	1	//Zm00001d039856//Zm00001d045482//Zm00001d046506//Zm00001d020417//Zm00001d018632//Zm00001d018633
GO:0032549	F	ribonucleoside binding	108	709	5732	39324	0.33	1	//Zm00001d011938//Zm00001d038551//Zm00001d041480//Zm00001d039131//Zm00001d038409//Zm00001d047965//Zm00001d047966//Zm00001d022191//Zm00001d018333//Zm00001d049648//Zm00001d014967//Zm00001d028870//Zm00001d018635//Zm00001d047672//Zm00001d042998//Zm00001d002865//Zm00001d021891//Zm00001d011928//Zm00001d018226//Zm00001d013499//Zm00001d027722//Zm00001d027723//Zm00001d047583//Zm00001d033571//Zm00001d01730…
GO:0042393	F	histone binding	5	709	152	39324	0.15	1	//Zm00001d045583//Zm00001d038208//Zm00001d011956//Zm00001d019195//Zm00001d026333
GO:0019899	F	enzyme binding	14	709	758	39324	0.5	1	//Zm00001d033303//Zm00001d049334//Zm00001d040381//Zm00001d042111//Zm00001d034944//Zm00001d026579//Zm00001d007058//Zm00001d003759//Zm00001d043301//Zm00001d022179//Zm00001d033786//Zm00001d029478//Zm00001d001895//Zm00001d002988
GO:0016706	F	oxidoreductase activity, acting on paired donors, with incorporation or reduction of molecular oxygen, 2-oxoglutarate as one donor, and incorporation of one atom each of oxygen into both donors	5	709	139	39324	0.11	1	//Zm00001d042996//Zm00001d031926//Zm00001d007894//Zm00001d039634//Zm00001d002999
GO:0008194	F	UDP-glycosyltransferase activity	12	709	727	39324	0.66	1	//Zm00001d028824//Zm00001d033573//Zm00001d016013//Zm00001d046595//Zm00001d022538//Zm00001d038553//Zm00001d046399//Zm00001d045261//Zm00001d041510//Zm00001d047582//Zm00001d053715//Zm00001d026333
GO:0032561	F	guanyl ribonucleotide binding	13	709	535	39324	0.18	1	//Zm00001d002865//Zm00001d021891//Zm00001d012846//Zm00001d026627//Zm00001d053861//Zm00001d016749//Zm00001d053401//Zm00001d029946//Zm00001d047965//Zm00001d006608//Zm00001d028870//Zm00001d051846//Zm00001d047664
GO:0044822	F	poly(A) RNA binding	11	709	493	39324	0.28	1	//Zm00001d046583//Zm00001d011078//Zm00001d017303//Zm00001d028035//Zm00001d042641//Zm00001d036698//Zm00001d002789//Zm00001d018112//Zm00001d022180//Zm00001d029207//Zm00001d022003
GO:0016279	F	protein-lysine N-methyltransferase activity	5	709	108	39324	0.051	1	//Zm00001d036296//Zm00001d049884//Zm00001d019195//Zm00001d011956//Zm00001d051796
GO:0001071	F	nucleic acid binding transcription factor activity	33	709	1853	39324	0.55	1	//Zm00001d031591//Zm00001d034212//Zm00001d002748//Zm00001d002747//Zm00001d039113//Zm00001d039017//Zm00001d047967//Zm00001d015275//Zm00001d041585//Zm00001d048786//Zm00001d017591//Zm00001d028879//Zm00001d041926//Zm00001d012505//Zm00001d042779//Zm00001d028974//Zm00001d042580//Zm00001d044940//Zm00001d013630//Zm00001d028184//Zm00001d053124//Zm00001d050185//Zm00001d042717//Zm00001d039044//Zm00001d00279…
GO:0016407	F	acetyltransferase activity	9	709	346	39324	0.18	1	//Zm00001d042585//Zm00001d045584//Zm00001d038209//Zm00001d008558//Zm00001d001977//Zm00001d029416//Zm00001d032879//Zm00001d036429//Zm00001d026333
GO:0005516	F	calmodulin binding	6	709	331	39324	0.55	1	//Zm00001d051847//Zm00001d053401//Zm00001d021636//Zm00001d039283//Zm00001d018429//Zm00001d037759
GO:0005515	F	protein binding	101	709	4891	39324	0.085	1	//Zm00001d049334//Zm00001d038892//Zm00001d038555//Zm00001d053401//Zm00001d028481//Zm00001d029478//Zm00001d047967//Zm00001d045482//Zm00001d011352//Zm00001d028071//Zm00001d018228//Zm00001d019214//Zm00001d045583//Zm00001d034944//Zm00001d051796//Zm00001d028879//Zm00001d021636//Zm00001d018633//Zm00001d047672//Zm00001d038649//Zm00001d039634//Zm00001d039283//Zm00001d039042//Zm00001d017301//Zm00001d01842…
GO:0016887	F	ATPase activity	16	709	1148	39324	0.88	1	//Zm00001d036090//Zm00001d034703//Zm00001d042998//Zm00001d049648//Zm00001d039565//Zm00001d038509//Zm00001d045483//Zm00001d021972//Zm00001d041480//Zm00001d018283//Zm00001d048672//Zm00001d007769//Zm00001d013254//Zm00001d009233//Zm00001d027723//Zm00001d047583
GO:0030247	F	polysaccharide binding	6	709	259	39324	0.33	1	//Zm00001d028826//Zm00001d046534//Zm00001d042875//Zm00001d017965//Zm00001d028762//Zm00001d038304
GO:0030246	F	carbohydrate binding	11	709	618	39324	0.56	1	//Zm00001d028826//Zm00001d046534//Zm00001d033573//Zm00001d042875//Zm00001d028185//Zm00001d017965//Zm00001d012208//Zm00001d038304//Zm00001d028762//Zm00001d051936//Zm00001d037397
GO:0005267	F	potassium channel activity	5	709	95	39324	0.033	1	//Zm00001d053446//Zm00001d052416//Zm00001d038252//Zm00001d053401//Zm00001d038650
GO:1990837	F	sequence-specific double-stranded DNA binding	7	709	339	39324	0.41	1	//Zm00001d031591//Zm00001d028974//Zm00001d013336//Zm00001d039113//Zm00001d019214//Zm00001d033150//Zm00001d048786
GO:0019787	F	ubiquitin-like protein transferase activity	19	709	975	39324	0.4	1	//Zm00001d012101//Zm00001d022400//Zm00001d022401//Zm00001d028823//Zm00001d003497//Zm00001d006839//Zm00001d028837//Zm00001d011060//Zm00001d031290//Zm00001d022154//Zm00001d016840//Zm00001d028771//Zm00001d012494//Zm00001d020416//Zm00001d028775//Zm00001d031289//Zm00001d002693//Zm00001d013466//Zm00001d033858
GO:0004888	F	transmembrane signaling receptor activity	8	709	451	39324	0.57	1	//Zm00001d037397//Zm00001d044941//Zm00001d031211//Zm00001d018332//Zm00001d012882//Zm00001d043516//Zm00001d028770//Zm00001d033786
GO:0004675	F	transmembrane receptor protein serine/threonine kinase activity	5	709	182	39324	0.24	1	//Zm00001d028770//Zm00001d012882//Zm00001d037397//Zm00001d044941//Zm00001d043516
GO:0004674	F	protein serine/threonine kinase activity	36	709	1559	39324	0.084	1	//Zm00001d012208//Zm00001d039141//Zm00001d023674//Zm00001d038551//Zm00001d013423//Zm00001d039292//Zm00001d031211//Zm00001d003198//Zm00001d053835//Zm00001d018429//Zm00001d018635//Zm00001d053818//Zm00001d044941//Zm00001d029721//Zm00001d012882//Zm00001d007058//Zm00001d043516//Zm00001d016402//Zm00001d007889//Zm00001d020858//Zm00001d002693//Zm00001d037397//Zm00001d013499//Zm00001d001978//Zm00001d00231…
GO:0005215	F	transporter activity	61	709	3219	39324	0.36	1	//Zm00001d012102//Zm00001d036714//Zm00001d038650//Zm00001d038554//Zm00001d039565//Zm00001d012488//Zm00001d033857//Zm00001d053401//Zm00001d039293//Zm00001d047965//Zm00001d053446//Zm00001d015272//Zm00001d026102//Zm00001d010034//Zm00001d040828//Zm00001d024572//Zm00001d018336//Zm00001d042998//Zm00001d018445//Zm00001d018332//Zm00001d023371//Zm00001d012851//Zm00001d006358//Zm00001d028763//Zm00001d03158…
GO:0005216	F	ion channel activity	7	709	339	39324	0.41	1	//Zm00001d038650//Zm00001d018332//Zm00001d053401//Zm00001d053446//Zm00001d027722//Zm00001d052416//Zm00001d038252
GO:0017111	F	nucleoside-triphosphatase activity	33	709	2807	39324	1	1	//Zm00001d034703//Zm00001d039565//Zm00001d019377//Zm00001d026507//Zm00001d041480//Zm00001d047965//Zm00001d041585//Zm00001d021972//Zm00001d049648//Zm00001d053861//Zm00001d045483//Zm00001d016749//Zm00001d007769//Zm00001d023449//Zm00001d047672//Zm00001d036090//Zm00001d042998//Zm00001d002865//Zm00001d021891//Zm00001d038509//Zm00001d051846//Zm00001d027723//Zm00001d047583//Zm00001d042871//Zm00001d01730…
GO:0042623	F	ATPase activity, coupled	11	709	882	39324	0.92	1	//Zm00001d034703//Zm00001d042998//Zm00001d049648//Zm00001d045483//Zm00001d041480//Zm00001d018283//Zm00001d048672//Zm00001d007769//Zm00001d013254//Zm00001d027723//Zm00001d021972
GO:0043565	F	sequence-specific DNA binding	29	709	1368	39324	0.22	1	//Zm00001d031591//Zm00001d034212//Zm00001d011956//Zm00001d020711//Zm00001d039113//Zm00001d039017//Zm00001d047967//Zm00001d015275//Zm00001d048786//Zm00001d013336//Zm00001d028879//Zm00001d019214//Zm00001d012505//Zm00001d042779//Zm00001d028974//Zm00001d044940//Zm00001d013630//Zm00001d028184//Zm00001d017503//Zm00001d053124//Zm00001d050185//Zm00001d039044//Zm00001d002790//Zm00001d035907//Zm00001d00318…
GO:0004386	F	helicase activity	6	709	1358	39324	1	1	//Zm00001d042871//Zm00001d026507//Zm00001d041480//Zm00001d048672//Zm00001d007769//Zm00001d023449
GO:1901363	F	heterocyclic compound binding	296	709	16333	39324	0.47	1	//Zm00001d011938//Zm00001d033916//Zm00001d013500//Zm00001d014967//Zm00001d031471//Zm00001d042717//Zm00001d038551//Zm00001d039132//Zm00001d041480//Zm00001d051543//Zm00001d039131//Zm00001d038409//Zm00001d047965//Zm00001d047966//Zm00001d047967//Zm00001d022191//Zm00001d015275//Zm00001d027722//Zm00001d011352//Zm00001d028071//Zm00001d032520//Zm00001d018228//Zm00001d018333//Zm00001d049648//Zm00001d04570…
GO:0016628	F	oxidoreductase activity, acting on the CH-CH group of donors, NAD or NADP as acceptor	8	709	338	39324	0.27	1	//Zm00001d038892//Zm00001d051795//Zm00001d043517//Zm00001d017966//Zm00001d031760//Zm00001d040356//Zm00001d051847//Zm00001d018635
GO:0015399	F	primary active transmembrane transporter activity	6	709	454	39324	0.83	1	//Zm00001d021972//Zm00001d042998//Zm00001d018283//Zm00001d047965//Zm00001d013254//Zm00001d027723
GO:0019843	F	rRNA binding	6	709	180	39324	0.11	1	//Zm00001d046583//Zm00001d028035//Zm00001d006923//Zm00001d051543//Zm00001d015481//Zm00001d006924
GO:0070001	F	aspartic-type peptidase activity	6	709	191	39324	0.14	1	//Zm00001d013747//Zm00001d039043//Zm00001d047964//Zm00001d012633//Zm00001d006842//Zm00001d043864
GO:0032440	F	2-alkenal reductase [NAD(P)] activity	5	709	246	39324	0.46	1	//Zm00001d038892//Zm00001d031760//Zm00001d051795//Zm00001d043517//Zm00001d018635
GO:0046873	F	metal ion transmembrane transporter activity	13	709	509	39324	0.14	1	//Zm00001d012102//Zm00001d036714//Zm00001d038650//Zm00001d052416//Zm00001d002333//Zm00001d038252//Zm00001d053401//Zm00001d016152//Zm00001d031589//Zm00001d053446//Zm00001d027722//Zm00001d053716//Zm00001d037759
GO:0046872	F	metal ion binding	111	709	6850	39324	0.9	1	//Zm00001d031471//Zm00001d038208//Zm00001d038409//Zm00001d047965//Zm00001d029477//Zm00001d015275//Zm00001d051798//Zm00001d028073//Zm00001d014967//Zm00001d051794//Zm00001d051795//Zm00001d033149//Zm00001d006587//Zm00001d051371//Zm00001d044396//Zm00001d038555//Zm00001d039634//Zm00001d002790//Zm00001d022188//Zm00001d017992//Zm00001d039352//Zm00001d045114//Zm00001d028840//Zm00001d016152//Zm00001d01814…
GO:0004553	F	hydrolase activity, hydrolyzing O-glycosyl compounds	18	709	809	39324	0.22	1	//Zm00001d028826//Zm00001d046534//Zm00001d050201//Zm00001d017699//Zm00001d033917//Zm00001d037013//Zm00001d035984//Zm00001d012489//Zm00001d038509//Zm00001d002046//Zm00001d028838//Zm00001d047455//Zm00001d052227//Zm00001d020417//Zm00001d002830//Zm00001d053672//Zm00001d041511//Zm00001d013268
GO:0043531	F	ADP binding	9	709	390	39324	0.28	1	//Zm00001d023306//Zm00001d007056//Zm00001d034759//Zm00001d031210//Zm00001d012852//Zm00001d042462//Zm00001d052927//Zm00001d022191//Zm00001d041584
GO:0008135	F	translation factor activity, RNA binding	11	709	552	39324	0.41	1	//Zm00001d023305//Zm00001d039565//Zm00001d023653//Zm00001d048525//Zm00001d053861//Zm00001d012846//Zm00001d007900//Zm00001d052005//Zm00001d018192//Zm00001d028782//Zm00001d011352
GO:0001871	F	pattern binding	6	709	259	39324	0.33	1	//Zm00001d028826//Zm00001d046534//Zm00001d042875//Zm00001d017965//Zm00001d028762//Zm00001d038304
GO:0005524	F	ATP binding	88	709	4840	39324	0.48	1	//Zm00001d011938//Zm00001d038551//Zm00001d041480//Zm00001d039131//Zm00001d038409//Zm00001d047966//Zm00001d018333//Zm00001d049648//Zm00001d014967//Zm00001d018635//Zm00001d047672//Zm00001d042998//Zm00001d011928//Zm00001d018226//Zm00001d013499//Zm00001d027722//Zm00001d027723//Zm00001d047583//Zm00001d033571//Zm00001d017301//Zm00001d017754//Zm00001d002313//Zm00001d019245//Zm00001d028840//Zm00001d02884…
GO:0005525	F	GTP binding	12	709	519	39324	0.24	1	//Zm00001d002865//Zm00001d021891//Zm00001d012846//Zm00001d026627//Zm00001d053861//Zm00001d016749//Zm00001d029946//Zm00001d047965//Zm00001d006608//Zm00001d028870//Zm00001d051846//Zm00001d047664
GO:0015405	F	P-P-bond-hydrolysis-driven transmembrane transporter activity	6	709	454	39324	0.83	1	//Zm00001d021972//Zm00001d042998//Zm00001d018283//Zm00001d047965//Zm00001d013254//Zm00001d027723
GO:0046906	F	tetrapyrrole binding	14	709	726	39324	0.44	1	//Zm00001d039354//Zm00001d013629//Zm00001d028832//Zm00001d038555//Zm00001d039455//Zm00001d029288//Zm00001d039566//Zm00001d029243//Zm00001d036699//Zm00001d006587//Zm00001d005279//Zm00001d044396//Zm00001d015612//Zm00001d005811
GO:0016881	F	acid-amino acid ligase activity	10	709	358	39324	0.12	1	//Zm00001d012101//Zm00001d028837//Zm00001d022401//Zm00001d012488//Zm00001d011060//Zm00001d028771//Zm00001d012494//Zm00001d020416//Zm00001d028775//Zm00001d002693
GO:0003676	F	nucleic acid binding	165	709	9561	39324	0.75	1	//Zm00001d031471//Zm00001d042717//Zm00001d039132//Zm00001d041480//Zm00001d051543//Zm00001d038208//Zm00001d047966//Zm00001d047967//Zm00001d015275//Zm00001d037683//Zm00001d011352//Zm00001d049648//Zm00001d045705//Zm00001d034945//Zm00001d028879//Zm00001d053671//Zm00001d021636//Zm00001d007877//Zm00001d046583//Zm00001d042641//Zm00001d042580//Zm00001d021890//Zm00001d036698//Zm00001d026206//Zm00001d01192…
GO:0003677	F	DNA binding	69	709	4863	39324	0.99	1	//Zm00001d031591//Zm00001d034212//Zm00001d038208//Zm00001d011956//Zm00001d039017//Zm00001d026628//Zm00001d020711//Zm00001d002747//Zm00001d008606//Zm00001d039140//Zm00001d012755//Zm00001d017591//Zm00001d042779//Zm00001d003496//Zm00001d047967//Zm00001d015275//Zm00001d005812//Zm00001d041585//Zm00001d048787//Zm00001d048786//Zm00001d017503//Zm00001d007891//Zm00001d049648//Zm00001d002748//Zm00001d01333…
GO:0008168	F	methyltransferase activity	16	709	872	39324	0.51	1	//Zm00001d038699//Zm00001d002631//Zm00001d019195//Zm00001d011956//Zm00001d034717//Zm00001d045583//Zm00001d017887//Zm00001d002334//Zm00001d051946//Zm00001d051796//Zm00001d036296//Zm00001d006842//Zm00001d053122//Zm00001d051934//Zm00001d053447//Zm00001d049884
GO:0042626	F	ATPase activity, coupled to transmembrane movement of substances	5	709	368	39324	0.79	1	//Zm00001d021972//Zm00001d018283//Zm00001d027723//Zm00001d042998//Zm00001d013254
GO:0046527	F	glucosyltransferase activity	6	709	423	39324	0.77	1	//Zm00001d016013//Zm00001d046595//Zm00001d038553//Zm00001d045261//Zm00001d053715//Zm00001d026333
GO:0035251	F	UDP-glucosyltransferase activity	6	709	402	39324	0.73	1	//Zm00001d016013//Zm00001d046595//Zm00001d038553//Zm00001d045261//Zm00001d053715//Zm00001d026333
GO:0016830	F	carbon-carbon lyase activity	5	709	285	39324	0.59	1	//Zm00001d016166//Zm00001d031289//Zm00001d047501//Zm00001d024393//Zm00001d039841
GO:0015077	F	monovalent inorganic cation transmembrane transporter activity	7	709	437	39324	0.67	1	//Zm00001d038650//Zm00001d002333//Zm00001d053401//Zm00001d016152//Zm00001d053446//Zm00001d038252//Zm00001d052416
GO:0005543	F	phospholipid binding	7	709	284	39324	0.26	1	//Zm00001d009147//Zm00001d038892//Zm00001d029092//Zm00001d033303//Zm00001d031760//Zm00001d029207//Zm00001d039283
GO:0008238	F	exopeptidase activity	6	709	231	39324	0.24	1	//Zm00001d011941//Zm00001d020857//Zm00001d043517//Zm00001d018369//Zm00001d020642//Zm00001d018370
GO:0016627	F	oxidoreductase activity, acting on the CH-CH group of donors	9	709	431	39324	0.38	1	//Zm00001d038892//Zm00001d051795//Zm00001d043517//Zm00001d017966//Zm00001d048788//Zm00001d031760//Zm00001d040356//Zm00001d051847//Zm00001d018635
GO:0008233	F	peptidase activity	29	709	2223	39324	0.97	1	//Zm00001d038650//Zm00001d002632//Zm00001d013505//Zm00001d020857//Zm00001d047964//Zm00001d012633//Zm00001d018370//Zm00001d039043//Zm00001d007038//Zm00001d020642//Zm00001d023449//Zm00001d043864//Zm00001d011941//Zm00001d035689//Zm00001d043517//Zm00001d011928//Zm00001d003373//Zm00001d018369//Zm00001d013747//Zm00001d039140//Zm00001d011518//Zm00001d038628//Zm00001d006554//Zm00001d003181//Zm00001d04553…
GO:0008236	F	serine-type peptidase activity	8	709	396	39324	0.42	1	//Zm00001d002632//Zm00001d003181//Zm00001d020857//Zm00001d011928//Zm00001d018369//Zm00001d020642//Zm00001d011518//Zm00001d018282
GO:0043167	F	ion binding	118	709	7312	39324	0.92	1	//Zm00001d031471//Zm00001d038208//Zm00001d038409//Zm00001d047965//Zm00001d029477//Zm00001d015275//Zm00001d051798//Zm00001d028073//Zm00001d053829//Zm00001d014967//Zm00001d051794//Zm00001d051795//Zm00001d033149//Zm00001d006587//Zm00001d051371//Zm00001d044396//Zm00001d038555//Zm00001d039634//Zm00001d039283//Zm00001d002790//Zm00001d022188//Zm00001d049884//Zm00001d017992//Zm00001d039352//Zm00001d04511…
GO:0016741	F	transferase activity, transferring one-carbon groups	16	709	912	39324	0.58	1	//Zm00001d038699//Zm00001d002631//Zm00001d019195//Zm00001d011956//Zm00001d034717//Zm00001d045583//Zm00001d017887//Zm00001d002334//Zm00001d051946//Zm00001d051796//Zm00001d036296//Zm00001d006842//Zm00001d053122//Zm00001d051934//Zm00001d053447//Zm00001d049884
GO:0004857	F	enzyme inhibitor activity	8	709	349	39324	0.3	1	//Zm00001d039841//Zm00001d039112//Zm00001d047705//Zm00001d045048//Zm00001d029441//Zm00001d023350//Zm00001d036431//Zm00001d041585
GO:0003690	F	double-stranded DNA binding	9	709	511	39324	0.57	1	//Zm00001d031591//Zm00001d003000//Zm00001d011956//Zm00001d013336//Zm00001d039113//Zm00001d019214//Zm00001d033150//Zm00001d028974//Zm00001d048786
GO:0016747	F	transferase activity, transferring acyl groups other than amino-acyl groups	14	709	815	39324	0.61	1	//Zm00001d042585//Zm00001d011927//Zm00001d038209//Zm00001d008558//Zm00001d001977//Zm00001d029416//Zm00001d014093//Zm00001d019245//Zm00001d036429//Zm00001d028039//Zm00001d007878//Zm00001d032879//Zm00001d045584//Zm00001d026333
GO:0016779	F	nucleotidyltransferase activity	14	709	748	39324	0.48	1	//Zm00001d042585//Zm00001d042584//Zm00001d038209//Zm00001d006256//Zm00001d042874//Zm00001d028827//Zm00001d049648//Zm00001d001896//Zm00001d017964//Zm00001d043907//Zm00001d040828//Zm00001d039131//Zm00001d021335//Zm00001d018193
GO:0017171	F	serine hydrolase activity	8	709	398	39324	0.43	1	//Zm00001d002632//Zm00001d003181//Zm00001d020857//Zm00001d011928//Zm00001d018369//Zm00001d020642//Zm00001d011518//Zm00001d018282
GO:0030554	F	adenyl nucleotide binding	98	709	5243	39324	0.37	1	//Zm00001d011938//Zm00001d038551//Zm00001d041480//Zm00001d039131//Zm00001d038409//Zm00001d047966//Zm00001d022191//Zm00001d018333//Zm00001d049648//Zm00001d014967//Zm00001d018635//Zm00001d047672//Zm00001d042998//Zm00001d011928//Zm00001d018226//Zm00001d013499//Zm00001d027722//Zm00001d027723//Zm00001d047583//Zm00001d033571//Zm00001d017301//Zm00001d017754//Zm00001d002313//Zm00001d019245//Zm00001d05340…
GO:0004518	F	nuclease activity	25	709	1181	39324	0.24	1	//Zm00001d033916//Zm00001d028827//Zm00001d038510//Zm00001d018490//Zm00001d031471//Zm00001d002789//Zm00001d021318//Zm00001d003495//Zm00001d047966//Zm00001d041762//Zm00001d005812//Zm00001d022003//Zm00001d007893//Zm00001d012850//Zm00001d052951//Zm00001d022537//Zm00001d046761//Zm00001d028186//Zm00001d028576//Zm00001d011928//Zm00001d006255//Zm00001d036698//Zm00001d039594//Zm00001d028775//Zm00001d049408
GO:0035091	F	phosphatidylinositol binding	5	709	133	39324	0.099	1	//Zm00001d038892//Zm00001d029092//Zm00001d039283//Zm00001d033303//Zm00001d031760
GO:0022836	F	gated channel activity	5	709	260	39324	0.51	1	//Zm00001d053446//Zm00001d038252//Zm00001d053401//Zm00001d038650//Zm00001d018332
GO:0008234	F	cysteine-type peptidase activity	5	709	1011	39324	1	1	//Zm00001d035689//Zm00001d023449//Zm00001d006554//Zm00001d038650//Zm00001d039140
GO:0004872	F	receptor activity	16	709	722	39324	0.24	1	//Zm00001d036715//Zm00001d037397//Zm00001d018445//Zm00001d044941//Zm00001d018332//Zm00001d051945//Zm00001d012882//Zm00001d043516//Zm00001d047705//Zm00001d028770//Zm00001d053401//Zm00001d031211//Zm00001d033786//Zm00001d053446//Zm00001d038252//Zm00001d018635
GO:0016875	F	ligase activity, forming carbon-oxygen bonds	5	709	177	39324	0.22	1	//Zm00001d003198//Zm00001d031471//Zm00001d007769//Zm00001d039595//Zm00001d012503
GO:0015267	F	channel activity	9	709	428	39324	0.37	1	//Zm00001d038650//Zm00001d018332//Zm00001d022608//Zm00001d053401//Zm00001d039293//Zm00001d053446//Zm00001d027722//Zm00001d052416//Zm00001d038252
GO:0052689	F	carboxylic ester hydrolase activity	10	709	505	39324	0.43	1	//Zm00001d044947//Zm00001d039175//Zm00001d008559//Zm00001d038649//Zm00001d011061//Zm00001d051320//Zm00001d045048//Zm00001d029441//Zm00001d022258//Zm00001d036431
GO:0004175	F	endopeptidase activity	16	709	733	39324	0.26	1	//Zm00001d035689//Zm00001d003181//Zm00001d038650//Zm00001d006842//Zm00001d002632//Zm00001d017992//Zm00001d013505//Zm00001d043864//Zm00001d003373//Zm00001d018282//Zm00001d047964//Zm00001d012633//Zm00001d013747//Zm00001d011518//Zm00001d039043//Zm00001d007038
GO:0008757	F	S-adenosylmethionine-dependent methyltransferase activity	10	709	404	39324	0.2	1	//Zm00001d038699//Zm00001d002631//Zm00001d019195//Zm00001d011956//Zm00001d045583//Zm00001d017887//Zm00001d051796//Zm00001d036296//Zm00001d051934//Zm00001d049884
GO:0030234	F	enzyme regulator activity	18	709	902	39324	0.37	1	//Zm00001d006254//Zm00001d036431//Zm00001d040381//Zm00001d029478//Zm00001d039841//Zm00001d017755//Zm00001d007058//Zm00001d003759//Zm00001d045482//Zm00001d047705//Zm00001d023371//Zm00001d013423//Zm00001d039112//Zm00001d029441//Zm00001d023350//Zm00001d046506//Zm00001d041585//Zm00001d045048
GO:0008276	F	protein methyltransferase activity	6	709	153	39324	0.064	1	//Zm00001d019195//Zm00001d011956//Zm00001d045583//Zm00001d051796//Zm00001d049884//Zm00001d036296
GO:0008270	F	zinc ion binding	54	709	3197	39324	0.71	1	//Zm00001d012101//Zm00001d022400//Zm00001d038208//Zm00001d011956//Zm00001d018490//Zm00001d031471//Zm00001d042461//Zm00001d012755//Zm00001d046958//Zm00001d039113//Zm00001d038303//Zm00001d021318//Zm00001d003497//Zm00001d052149//Zm00001d015275//Zm00001d026628//Zm00001d048787//Zm00001d028073//Zm00001d028039//Zm00001d042781//Zm00001d014967//Zm00001d012852//Zm00001d049560//Zm00001d031290//Zm00001d03306…
GO:0001883	F	purine nucleoside binding	108	709	5720	39324	0.32	1	//Zm00001d011938//Zm00001d038551//Zm00001d041480//Zm00001d039131//Zm00001d038409//Zm00001d047965//Zm00001d047966//Zm00001d022191//Zm00001d018333//Zm00001d049648//Zm00001d014967//Zm00001d028870//Zm00001d018635//Zm00001d047672//Zm00001d042998//Zm00001d002865//Zm00001d021891//Zm00001d011928//Zm00001d018226//Zm00001d013499//Zm00001d027722//Zm00001d027723//Zm00001d047583//Zm00001d033571//Zm00001d01730…
GO:0008374	F	O-acyltransferase activity	5	709	244	39324	0.45	1	//Zm00001d011927//Zm00001d045584//Zm00001d008558//Zm00001d036429//Zm00001d001977
GO:0016278	F	lysine N-methyltransferase activity	5	709	108	39324	0.051	1	//Zm00001d036296//Zm00001d049884//Zm00001d019195//Zm00001d011956//Zm00001d051796
GO:0008509	F	anion transmembrane transporter activity	6	709	354	39324	0.62	1	//Zm00001d018445//Zm00001d051945//Zm00001d021653//Zm00001d026102//Zm00001d024333//Zm00001d023450
GO:0000975	F	regulatory region DNA binding	11	709	536	39324	0.38	1	//Zm00001d031591//Zm00001d006922//Zm00001d028974//Zm00001d053124//Zm00001d013336//Zm00001d039113//Zm00001d019214//Zm00001d033150//Zm00001d050185//Zm00001d039017//Zm00001d048786
GO:0004672	F	protein kinase activity	59	709	2728	39324	0.089	1	//Zm00001d011938//Zm00001d022274//Zm00001d012208//Zm00001d020858//Zm00001d039141//Zm00001d023674//Zm00001d038551//Zm00001d013423//Zm00001d038409//Zm00001d039292//Zm00001d039176//Zm00001d020416//Zm00001d006361//Zm00001d031211//Zm00001d017888//Zm00001d003198//Zm00001d053835//Zm00001d018226//Zm00001d033304//Zm00001d007877//Zm00001d020403//Zm00001d018429//Zm00001d018635//Zm00001d045086//Zm00001d02928…
GO:0061659	F	ubiquitin-like protein ligase activity	6	709	384	39324	0.69	1	//Zm00001d028837//Zm00001d022401//Zm00001d031290//Zm00001d022154//Zm00001d016840//Zm00001d003497
GO:0016614	F	oxidoreductase activity, acting on CH-OH group of donors	8	709	549	39324	0.77	1	//Zm00001d012849//Zm00001d011930//Zm00001d023652//Zm00001d029719//Zm00001d020957//Zm00001d045101//Zm00001d051847//Zm00001d002989
GO:0051213	F	dioxygenase activity	6	709	295	39324	0.44	1	//Zm00001d007894//Zm00001d042996//Zm00001d039634//Zm00001d031926//Zm00001d029477//Zm00001d002999
GO:0016616	F	oxidoreductase activity, acting on the CH-OH group of donors, NAD or NADP as acceptor	7	709	456	39324	0.71	1	//Zm00001d012849//Zm00001d011930//Zm00001d023652//Zm00001d029719//Zm00001d045101//Zm00001d051847//Zm00001d002989
GO:0016853	F	isomerase activity	12	709	847	39324	0.83	1	//Zm00001d035696//Zm00001d023305//Zm00001d034759//Zm00001d034703//Zm00001d029151//Zm00001d028180//Zm00001d013335//Zm00001d028825//Zm00001d052952//Zm00001d015234//Zm00001d032519//Zm00001d002988
GO:0097367	F	carbohydrate derivative binding	110	709	5921	39324	0.38	1	//Zm00001d011938//Zm00001d038551//Zm00001d041480//Zm00001d039131//Zm00001d038409//Zm00001d047965//Zm00001d047966//Zm00001d022191//Zm00001d018333//Zm00001d049648//Zm00001d014967//Zm00001d028870//Zm00001d018635//Zm00001d047672//Zm00001d042998//Zm00001d002865//Zm00001d021891//Zm00001d011928//Zm00001d018226//Zm00001d013499//Zm00001d027722//Zm00001d027723//Zm00001d047583//Zm00001d033571//Zm00001d01730…
GO:0016879	F	ligase activity, forming carbon-nitrogen bonds	12	709	521	39324	0.24	1	//Zm00001d012101//Zm00001d028837//Zm00001d022401//Zm00001d035984//Zm00001d012488//Zm00001d011060//Zm00001d040004//Zm00001d028771//Zm00001d012494//Zm00001d020416//Zm00001d028775//Zm00001d002693
GO:0020037	F	heme binding	9	709	664	39324	0.84	1	//Zm00001d039354//Zm00001d013629//Zm00001d028832//Zm00001d038555//Zm00001d039455//Zm00001d029288//Zm00001d039566//Zm00001d029243//Zm00001d005279
GO:0048037	F	cofactor binding	19	709	1036	39324	0.5	1	//Zm00001d003182//Zm00001d028071//Zm00001d028825//Zm00001d029151//Zm00001d003722//Zm00001d048788//Zm00001d053107//Zm00001d021889//Zm00001d013335//Zm00001d040356//Zm00001d012615//Zm00001d029719//Zm00001d020957//Zm00001d033149//Zm00001d045101//Zm00001d007424//Zm00001d051847//Zm00001d002989//Zm00001d040827
GO:0004540	F	ribonuclease activity	6	709	244	39324	0.28	1	//Zm00001d007893//Zm00001d052951//Zm00001d011928//Zm00001d003495//Zm00001d047966//Zm00001d028775
GO:0000989	F	transcription factor activity, transcription factor binding	5	709	416	39324	0.87	1	//Zm00001d053124//Zm00001d050185//Zm00001d020409//Zm00001d051796//Zm00001d006922
GO:0000981	F	RNA polymerase II transcription factor activity, sequence-specific DNA binding	5	709	284	39324	0.58	1	//Zm00001d053124//Zm00001d006922//Zm00001d050185//Zm00001d039113//Zm00001d048786
GO:0008017	F	microtubule binding	10	709	324	39324	0.076	1	//Zm00001d036090//Zm00001d045483//Zm00001d026103//Zm00001d028841//Zm00001d018371//Zm00001d009233//Zm00001d045102//Zm00001d039283//Zm00001d007712//Zm00001d047672
GO:0016798	F	hydrolase activity, acting on glycosyl bonds	19	709	962	39324	0.38	1	//Zm00001d028826//Zm00001d046534//Zm00001d035984//Zm00001d050201//Zm00001d017699//Zm00001d033917//Zm00001d037013//Zm00001d039351//Zm00001d012489//Zm00001d038509//Zm00001d002046//Zm00001d028838//Zm00001d047455//Zm00001d052227//Zm00001d020417//Zm00001d002830//Zm00001d053672//Zm00001d041511//Zm00001d013268
GO:0097159	F	organic cyclic compound binding	298	709	16349	39324	0.42	1	//Zm00001d011938//Zm00001d033916//Zm00001d013500//Zm00001d014967//Zm00001d031471//Zm00001d042717//Zm00001d038551//Zm00001d039132//Zm00001d041480//Zm00001d051543//Zm00001d039131//Zm00001d038409//Zm00001d047965//Zm00001d047966//Zm00001d047967//Zm00001d022191//Zm00001d015275//Zm00001d027722//Zm00001d011352//Zm00001d028071//Zm00001d032520//Zm00001d018228//Zm00001d018333//Zm00001d049648//Zm00001d04570…
GO:0016829	F	lyase activity	16	709	917	39324	0.59	1	//Zm00001d051798//Zm00001d021318//Zm00001d012848//Zm00001d039841//Zm00001d047501//Zm00001d031470//Zm00001d039856//Zm00001d016166//Zm00001d020860//Zm00001d028678//Zm00001d028481//Zm00001d024393//Zm00001d031289//Zm00001d018632//Zm00001d018633//Zm00001d018636
GO:0072509	F	divalent inorganic cation transmembrane transporter activity	6	709	223	39324	0.22	1	//Zm00001d012102//Zm00001d036714//Zm00001d016152//Zm00001d031589//Zm00001d027722//Zm00001d037759
GO:0019199	F	transmembrane receptor protein kinase activity	7	709	263	39324	0.2	1	//Zm00001d037397//Zm00001d044941//Zm00001d031211//Zm00001d012882//Zm00001d043516//Zm00001d028770//Zm00001d033786
GO:0004812	F	aminoacyl-tRNA ligase activity	5	709	173	39324	0.21	1	//Zm00001d003198//Zm00001d031471//Zm00001d007769//Zm00001d039595//Zm00001d012503
GO:0015297	F	antiporter activity	6	709	258	39324	0.33	1	//Zm00001d006358//Zm00001d012883//Zm00001d021653//Zm00001d023371//Zm00001d016152//Zm00001d023368
GO:0015291	F	secondary active transmembrane transporter activity	10	709	523	39324	0.47	1	//Zm00001d020277//Zm00001d024572//Zm00001d006358//Zm00001d021943//Zm00001d012883//Zm00001d021653//Zm00001d024918//Zm00001d023371//Zm00001d016152//Zm00001d023368
GO:0043168	F	anion binding	7	709	472	39324	0.75	1	//Zm00001d006361//Zm00001d053107//Zm00001d047705//Zm00001d007424//Zm00001d028774//Zm00001d033149//Zm00001d039283
GO:0016758	F	transferase activity, transferring hexosyl groups	20	709	1007	39324	0.36	1	//Zm00001d050201//Zm00001d011940//Zm00001d028824//Zm00001d033573//Zm00001d014968//Zm00001d016013//Zm00001d017699//Zm00001d046595//Zm00001d028185//Zm00001d022538//Zm00001d012755//Zm00001d038553//Zm00001d046399//Zm00001d003494//Zm00001d002830//Zm00001d041510//Zm00001d047582//Zm00001d053715//Zm00001d045261//Zm00001d026333
GO:0060089	F	molecular transducer activity	20	709	825	39324	0.12	1	//Zm00001d036715//Zm00001d037397//Zm00001d026594//Zm00001d018445//Zm00001d044941//Zm00001d018332//Zm00001d051945//Zm00001d012882//Zm00001d043516//Zm00001d047705//Zm00001d028770//Zm00001d053401//Zm00001d031211//Zm00001d033786//Zm00001d039141//Zm00001d033344//Zm00001d053446//Zm00001d006553//Zm00001d038252//Zm00001d018635
GO:0003700	F	transcription factor activity, sequence-specific DNA binding	33	709	1850	39324	0.55	1	//Zm00001d031591//Zm00001d034212//Zm00001d002748//Zm00001d002747//Zm00001d039113//Zm00001d039017//Zm00001d047967//Zm00001d015275//Zm00001d041585//Zm00001d048786//Zm00001d017591//Zm00001d028879//Zm00001d041926//Zm00001d012505//Zm00001d042779//Zm00001d028974//Zm00001d042580//Zm00001d044940//Zm00001d013630//Zm00001d028184//Zm00001d053124//Zm00001d050185//Zm00001d042717//Zm00001d039044//Zm00001d00279…
GO:0003924	F	GTPase activity	8	709	395	39324	0.42	1	//Zm00001d002865//Zm00001d021891//Zm00001d012846//Zm00001d053861//Zm00001d016749//Zm00001d026627//Zm00001d051846//Zm00001d047965
GO:0003723	F	RNA binding	69	709	3065	39324	0.036	1	//Zm00001d033916//Zm00001d045448//Zm00001d023305//Zm00001d035696//Zm00001d018490//Zm00001d031471//Zm00001d023653//Zm00001d039565//Zm00001d017964//Zm00001d030834//Zm00001d036296//Zm00001d002789//Zm00001d039294//Zm00001d003495//Zm00001d047966//Zm00001d028208//Zm00001d018192//Zm00001d028782//Zm00001d011352//Zm00001d022003//Zm00001d007890//Zm00001d024571//Zm00001d011078//Zm00001d048787//Zm00001d02803…
GO:0003682	F	chromatin binding	8	709	632	39324	0.88	1	//Zm00001d029287//Zm00001d034945//Zm00001d039113//Zm00001d039132//Zm00001d053124//Zm00001d033150//Zm00001d050185//Zm00001d036296
GO:0038023	F	signaling receptor activity	9	709	536	39324	0.63	1	//Zm00001d037397//Zm00001d031211//Zm00001d044941//Zm00001d018332//Zm00001d012882//Zm00001d043516//Zm00001d028770//Zm00001d033786//Zm00001d018635
GO:0036094	F	small molecule binding	153	709	7806	39324	0.14	1	//Zm00001d011938//Zm00001d038551//Zm00001d039132//Zm00001d041480//Zm00001d039131//Zm00001d038409//Zm00001d047965//Zm00001d047966//Zm00001d022191//Zm00001d028071//Zm00001d018333//Zm00001d049648//Zm00001d045705//Zm00001d034944//Zm00001d034796//Zm00001d033149//Zm00001d028870//Zm00001d021636//Zm00001d018635//Zm00001d047672//Zm00001d042998//Zm00001d002865//Zm00001d021891//Zm00001d026206//Zm00001d01192…
GO:0004871	F	signal transducer activity	25	709	968	39324	0.052	1	//Zm00001d022274//Zm00001d036715//Zm00001d013423//Zm00001d033786//Zm00001d031211//Zm00001d018445//Zm00001d018332//Zm00001d047705//Zm00001d041927//Zm00001d018635//Zm00001d029285//Zm00001d007057//Zm00001d026594//Zm00001d044941//Zm00001d029721//Zm00001d012882//Zm00001d043516//Zm00001d039141//Zm00001d006553//Zm00001d037397//Zm00001d033344//Zm00001d051945//Zm00001d001978//Zm00001d028770//Zm00001d028774
[truncated: 158 more rows]

## Sheet: Table S3
Table S3 Functional annotation and supporting literature for GWAS-identified candidate genes correlated with 18 agronomic traits in maize.
[truncated: 369 more rows]

[truncated: 4 more sheets: Table S4, Table S5 , Table S6 , Table S7]
